# Supplementary material for: Expression Profiles of Genes Related to Serotonergic Synaptic Function in Hypothalamus of Hypertensive and Normotensive Rats in Basal and Stressful Conditions
Source: Int J Mol Sci. 2025 Jul 22;26(15):7058. doi: 10.3390/ijms26157058 (PMC12346728; doi:10.3390/ijms26157058)
Supplement: Supplementary file 1 [file ijms-26-07058-s001.zip]

Archive with 1 entries (1 files):
- ijms-3700987-supplementary.xlsx
