# Supplementary material for: Expression Profiles of Genes Related to Serotonergic Synaptic Function in Hypothalamus of Hypertensive and Normotensive Rats in Basal and Stressful Conditions
Source: Int J Mol Sci. 2025 Jul 22;26(15):7058. doi: 10.3390/ijms26157058 (PMC12346728; doi:10.3390/ijms26157058)
Supplement: Supplementary file 1 [file ijms-26-07058-s001.zip › ijms-3700987-supplementary.xlsx]

## Sheet: Table_S1
Supplementary Table S1. GO terms for DEGs associated with response to short-term restraint stress in the hypothalamus of hypertensive ISIAH rats
	Category	Term	Count	%	PValue	Genes	List Total	Pop Hits	Pop Total	Fold Enrichment	Bonferroni	Benjamini	FDR
GOTERM_BP_ALL	GO:1901699	cellular response to nitrogen compound	14	53.84615384615385	5.5462118639727845E-12	GABRB3, GABRB2, KCNJ6, HTR1A, ITPR2, HTR1B, CACNA1A, ITPR3, CACNA1D, CACNA1C, GNAO1, GNAQ, PLCB1, HRAS	26	881	20342	12.432899676940538	7.398671009184454E-9	7.398646626539694E-9	6.566714846943777E-9
GOTERM_BP_ALL	GO:0097553	calcium ion transmembrane import into cytosol	8	30.76923076923077	1.6099323300793494E-11	CACNA1B, CACNA1A, ITPR2, CACNA1D, ITPR3, CACNA1C, PLCB1, PLCB2	26	94	20342	66.58592471358429	2.1476524780794648E-8	1.073824864162926E-8	9.530799394069749E-9
GOTERM_BP_ALL	GO:1901698	response to nitrogen compound	16	61.53846153846154	2.5216644612632602E-11	GABRB3, GABRB2, KCNJ6, CACNA1B, HTR1A, ITPR2, HTR1B, CACNA1A, PRKCA, ITPR3, CACNA1D, CACNA1C, GNAO1, GNAQ, PLCB1, HRAS	26	1551	20342	8.071021177404155	3.363895262342709E-8	1.1213001304417298E-8	9.952169073785667E-9
GOTERM_BP_ALL	GO:0007610	behavior	12	46.15384615384615	1.1351126069535026E-9	GNAO1, GABRB3, GNAQ, CACNA1B, HTR1A, HTR1B, CACNA1A, CACNA1D, PRKCA, ITPR3, CACNA1C, PLCB1	26	820	20342	11.449530956848031	1.5142390087374835E-6	3.228779997168549E-7	2.865723775597873E-7
GOTERM_BP_ALL	GO:0032879	regulation of localization	17	65.38461538461539	1.2101874052355881E-9	KCNJ6, ALOX15, CACNA1B, HTR1A, ITPR2, HTR1B, CACNA1A, PRKCA, ITPR3, CACNA1D, CACNA1C, GNAO1, GNB2, GNAQ, PLCB1, HRAS, PLCB2	26	2437	20342	5.45775070231369	1.614388682402712E-6	3.228779997168549E-7	2.865723775597873E-7
GOTERM_BP_ALL	GO:0070887	cellular response to chemical stimulus	17	65.38461538461539	2.0042606190109237E-9	GABRB3, GABRB2, KCNJ6, ALOX15, HTR1A, ITPR2, HTR1B, CACNA1A, PRKCA, ITPR3, CACNA1D, ALOX12, CACNA1C, GNAO1, GNAQ, PLCB1, HRAS	26	2521	20342	5.2758978427363985	2.6736801306270763E-6	4.456139442934287E-7	3.9550742881815565E-7
GOTERM_BP_ALL	GO:0070588	calcium ion transmembrane transport	8	30.76923076923077	6.408295415222834E-9	CACNA1B, CACNA1A, ITPR2, CACNA1D, ITPR3, CACNA1C, PLCB1, PLCB2	26	220	20342	28.45034965034965	8.548629617743941E-6	1.2212380119867516E-6	1.0839173959462622E-6
GOTERM_BP_ALL	GO:0098660	inorganic ion transmembrane transport	11	42.30769230769231	1.139597540959775E-8	GABRB3, GABRB2, KCNJ6, CACNA1B, CACNA1A, ITPR2, CACNA1D, ITPR3, CACNA1C, PLCB1, PLCB2	26	772	20342	11.147967317656436	1.5202115697610097E-5	1.900278899550425E-6	1.6866043606204671E-6
GOTERM_BP_ALL	GO:0043269	regulation of monoatomic ion transport	10	38.46153846153847	1.521261164233378E-8	GNAO1, KCNJ6, GNB2, GNAQ, CACNA1B, HTR1A, HTR1B, CACNA1A, CACNA1D, CACNA1C	26	577	20342	13.559525396613784	2.0293418134365027E-5	2.254847103430363E-6	2.0013035760581328E-6
GOTERM_BP_ALL	GO:0065008	regulation of biological quality	18	69.23076923076923	2.3656729812148244E-8	GABRB3, GABRB2, KCNJ6, ALOX15, CACNA1B, HTR1A, HTR1B, CACNA1A, PRKCA, ITPR3, CACNA1D, ALOX12, CACNA1C, GNAO1, GNG3, GNAQ, PLCB1, HRAS	26	3479	20342	4.047980188825259	3.1557579971974725E-5	3.155807756940576E-6	2.8009568097583523E-6
GOTERM_BP_ALL	GO:0034220	monoatomic ion transmembrane transport	11	42.30769230769231	2.8739555972053563E-8	GABRB3, GABRB2, KCNJ6, CACNA1B, CACNA1A, ITPR2, CACNA1D, ITPR3, CACNA1C, PLCB1, PLCB2	26	851	20342	10.113079634818765	3.833783328444085E-5	3.4017226553967334E-6	3.01922010793833E-6
GOTERM_BP_ALL	GO:0006816	calcium ion transport	8	30.76923076923077	3.0600203796672264E-8	CACNA1B, CACNA1A, ITPR2, CACNA1D, ITPR3, CACNA1C, PLCB1, PLCB2	26	276	20342	22.677814938684506	4.081983936188305E-5	3.4017226553967334E-6	3.01922010793833E-6
GOTERM_BP_ALL	GO:0099536	synaptic signaling	9	34.61538461538461	7.002839650657539E-8	GABRB3, GABRB2, GNAQ, CACNA1B, HTR1A, HTR1B, CACNA1A, CACNA1C, PLCB1	26	481	20342	14.639213177674717	9.341352092195887E-5	7.18599084152089E-6	6.377970881829636E-6
GOTERM_BP_ALL	GO:0007267	cell-cell signaling	10	38.46153846153847	1.2001641107246265E-7	GABRB3, GABRB2, GNAQ, CACNA1B, HTR1A, HTR1B, CACNA1A, CACNA1D, CACNA1C, PLCB1	26	734	20342	10.659190945294489	1.6008908629794316E-4	1.1178911028345943E-5	9.921912037152622E-6
GOTERM_BP_ALL	GO:1903530	regulation of secretion by cell	10	38.46153846153847	1.256998991193322E-7	GNAO1, GNAQ, CACNA1B, HTR1A, HTR1B, CACNA1A, CACNA1D, PRKCA, CACNA1C, PLCB1	26	738	20342	10.601417552637065	1.6766961789138612E-4	1.1178911028345943E-5	9.921912037152622E-6
GOTERM_BP_ALL	GO:0006811	monoatomic ion transport	11	42.30769230769231	1.9418604677661317E-7	GABRB3, GABRB2, KCNJ6, CACNA1B, CACNA1A, ITPR2, CACNA1D, ITPR3, CACNA1C, PLCB1, PLCB2	26	1043	20342	8.25141972121838	2.590106625250943E-4	1.6006056042483238E-5	1.4206274628410908E-5
GOTERM_BP_ALL	GO:0042391	regulation of membrane potential	9	34.61538461538461	2.0397522692819718E-7	GABRB3, GABRB2, KCNJ6, GNAQ, ALOX15, CACNA1A, CACNA1D, ALOX12, CACNA1C	26	553	20342	12.733203505355403	2.7206596381879056E-4	1.6006056042483238E-5	1.4206274628410908E-5
GOTERM_BP_ALL	GO:0051046	regulation of secretion	10	38.46153846153847	2.916611522079061E-7	GNAO1, GNAQ, CACNA1B, HTR1A, HTR1B, CACNA1A, CACNA1D, PRKCA, CACNA1C, PLCB1	26	815	20342	9.599811231713073	3.890003535489406E-4	2.161533205807482E-5	1.9184822456342266E-5
GOTERM_BP_ALL	GO:0055074	calcium ion homeostasis	7	26.923076923076923	7.096436948546237E-7	CACNA1B, HTR1B, CACNA1A, CACNA1D, PRKCA, ITPR3, CACNA1C	26	268	20342	20.435419058553386	9.462170787986057E-4	4.982445731242463E-5	4.422200708988813E-5
GOTERM_BP_ALL	GO:0098662	inorganic cation transmembrane transport	9	34.61538461538461	9.350326971351338E-7	KCNJ6, CACNA1B, CACNA1A, ITPR2, CACNA1D, ITPR3, CACNA1C, PLCB1, PLCB2	26	676	20342	10.41636322257624	0.0012465566031950592	6.236668089891343E-5	5.535393567039992E-5
GOTERM_BP_ALL	GO:0051049	regulation of transport	13	50.0	1.127430312096982E-6	KCNJ6, ALOX15, CACNA1B, HTR1A, HTR1B, CACNA1A, PRKCA, CACNA1D, CACNA1C, GNAO1, GNB2, GNAQ, PLCB1	26	1987	20342	5.118772018117766	0.0015028624536700397	6.752504652454305E-5	5.993227517620612E-5
GOTERM_BP_ALL	GO:0030001	metal ion transport	9	34.61538461538461	1.1393294681493755E-6	KCNJ6, CACNA1B, CACNA1A, ITPR2, CACNA1D, ITPR3, CACNA1C, PLCB1, PLCB2	26	694	20342	10.146198182221237	0.0015187119642874336	6.752504652454305E-5	5.993227517620612E-5
GOTERM_BP_ALL	GO:0098655	monoatomic cation transmembrane transport	9	34.61538461538461	1.1642249400783284E-6	KCNJ6, CACNA1B, CACNA1A, ITPR2, CACNA1D, ITPR3, CACNA1C, PLCB1, PLCB2	26	696	20342	10.117042440318302	0.0015518715742489642	6.752504652454305E-5	5.993227517620612E-5
GOTERM_BP_ALL	GO:0098664	G protein-coupled serotonin receptor signaling pathway	4	15.384615384615385	1.5683650989673693E-6	GNAO1, GNAQ, HTR1A, HTR1B	26	19	20342	164.71255060728745	0.0020900135564720923	8.717496008426962E-5	7.737267821572356E-5
GOTERM_BP_ALL	GO:0055085	transmembrane transport	11	42.30769230769231	1.6769189225066955E-6	GABRB3, GABRB2, KCNJ6, CACNA1B, CACNA1A, ITPR2, CACNA1D, ITPR3, CACNA1C, PLCB1, PLCB2	26	1318	20342	6.529765378779035	0.0022345114722522874	8.948039370495727E-5	7.94188801699171E-5
GOTERM_BP_ALL	GO:0050804	modulation of chemical synaptic transmission	9	34.61538461538461	1.997050606937761E-6	GNAO1, CACNA1B, HTR1A, HTR1B, CACNA1A, PRKCA, ITPR3, PLCB1, HRAS	26	748	20342	9.41371863430687	0.0026605226892824074	9.965830277882293E-5	8.845234669424765E-5
GOTERM_BP_ALL	GO:0099177	regulation of trans-synaptic signaling	9	34.61538461538461	2.0170720952235526E-6	GNAO1, CACNA1B, HTR1A, HTR1B, CACNA1A, PRKCA, ITPR3, PLCB1, HRAS	26	749	20342	9.40115025161754	0.0026871599934766843	9.965830277882293E-5	8.845234669424765E-5
GOTERM_BP_ALL	GO:0023052	signaling	20	76.92307692307693	2.5424614063019014E-6	GABRB3, GABRB2, CACNA1B, HTR1A, ITPR2, HTR1B, CACNA1A, PRKCA, ITPR3, CACNA1D, CACNA1C, GNAO1, GNG3, GNG5, GNB2, GNAQ, GNB4, PLCB1, HRAS, PLCB2	26	6077	20342	2.574904115137783	0.0033859026870746156	1.2113012557166917E-4	1.0750979660933754E-4
GOTERM_BP_ALL	GO:0098703	calcium ion import across plasma membrane	4	15.384615384615385	2.857146214391724E-6	CACNA1B, CACNA1A, CACNA1D, CACNA1C	26	23	20342	136.06688963210703	0.0038041841826076395	1.3029067929924685E-4	1.1564030306619811E-4
GOTERM_BP_ALL	GO:0007154	cell communication	20	76.92307692307693	2.9300752466097493E-6	GABRB3, GABRB2, CACNA1B, HTR1A, ITPR2, HTR1B, CACNA1A, PRKCA, ITPR3, CACNA1D, CACNA1C, GNAO1, GNG3, GNG5, GNB2, GNAQ, GNB4, PLCB1, HRAS, PLCB2	26	6129	20342	2.553057971560174	0.0039010969788789707	1.3029067929924685E-4	1.1564030306619811E-4
GOTERM_BP_ALL	GO:1902656	calcium ion import into cytosol	4	15.384615384615385	3.2626617717620226E-6	CACNA1B, CACNA1A, CACNA1D, CACNA1C	26	24	20342	130.3974358974359	0.004342939946539559	1.403997033396948E-4	1.2461263025052372E-4
GOTERM_BP_ALL	GO:0051716	cellular response to stimulus	22	84.61538461538461	3.403634550872721E-6	GABRB3, GABRB2, KCNJ6, ALOX15, HTR1A, ITPR2, HTR1B, CACNA1A, PRKCA, ITPR3, CACNA1D, ALOX12, CACNA1C, GNAO1, GNG3, GNG5, GNB2, GNAQ, GNB4, PLCB1, HRAS, PLCB2	26	7769	20342	2.2155311543907246	0.004530163929677644	1.4188901533950654E-4	1.2593447838229067E-4
GOTERM_BP_ALL	GO:0006812	monoatomic cation transport	9	34.61538461538461	5.576945313399402E-6	KCNJ6, CACNA1B, CACNA1A, ITPR2, CACNA1D, ITPR3, CACNA1C, PLCB1, PLCB2	26	859	20342	8.197277693203189	0.007412059981661168	2.2544378933560006E-4	2.000940379110573E-4
GOTERM_BP_ALL	GO:0042221	response to chemical	19	73.07692307692307	6.184780498675237E-6	GABRB3, GABRB2, KCNJ6, ALOX15, CACNA1B, HTR1A, ITPR2, HTR1B, CACNA1A, PRKCA, ITPR3, CACNA1D, ALOX12, CACNA1C, GNAO1, GNAQ, PLCB1, HRAS, PLCB2	26	5696	20342	2.6097801426101985	0.008216580547606434	2.410543008389071E-4	2.1394924452268816E-4
GOTERM_BP_ALL	GO:0099509	regulation of presynaptic cytosolic calcium ion concentration	4	15.384615384615385	6.512886966705664E-6	CACNA1B, HTR1B, CACNA1A, CACNA1D	26	30	20342	104.31794871794872	0.008650585995523041	2.410543008389071E-4	2.1394924452268816E-4
GOTERM_BP_ALL	GO:0007268	chemical synaptic transmission	7	26.923076923076923	6.685913891334005E-6	GABRB3, GABRB2, CACNA1B, HTR1A, HTR1B, CACNA1A, CACNA1C	26	395	20342	13.865043816942551	0.008879382306409056	2.410543008389071E-4	2.1394924452268816E-4
GOTERM_BP_ALL	GO:0098916	anterograde trans-synaptic signaling	7	26.923076923076923	6.685913891334005E-6	GABRB3, GABRB2, CACNA1B, HTR1A, HTR1B, CACNA1A, CACNA1C	26	395	20342	13.865043816942551	0.008879382306409056	2.410543008389071E-4	2.1394924452268816E-4
GOTERM_BP_ALL	GO:0099587	inorganic ion import across plasma membrane	5	19.230769230769234	7.225395372132644E-6	KCNJ6, CACNA1B, CACNA1A, CACNA1D, CACNA1C	26	103	20342	37.9798356982823	0.009592408749424575	2.471455750365371E-4	2.1935559283602692E-4
GOTERM_BP_ALL	GO:0098659	inorganic cation import across plasma membrane	5	19.230769230769234	7.225395372132644E-6	KCNJ6, CACNA1B, CACNA1A, CACNA1D, CACNA1C	26	103	20342	37.9798356982823	0.009592408749424575	2.471455750365371E-4	2.1935559283602692E-4
GOTERM_BP_ALL	GO:1901701	cellular response to oxygen-containing compound	11	42.30769230769231	8.67846993904672E-6	GNAO1, GNAQ, HTR1A, CACNA1A, ITPR2, CACNA1D, PRKCA, ITPR3, CACNA1C, PLCB1, HRAS	26	1582	20342	5.440095302927161	0.011510372041946715	2.7979485418880035E-4	2.483336636878108E-4
GOTERM_BP_ALL	GO:0007214	gamma-aminobutyric acid signaling pathway	4	15.384615384615385	8.731018773136727E-6	GABRB3, GABRB2, HTR1A, CACNA1A	26	33	20342	94.83449883449885	0.011579663482452651	2.7979485418880035E-4	2.483336636878108E-4
GOTERM_BP_ALL	GO:1901700	response to oxygen-containing compound	13	50.0	8.809133340277072E-6	CACNA1B, HTR1A, ITPR2, HTR1B, CACNA1A, PRKCA, ITPR3, CACNA1D, CACNA1C, GNAO1, GNAQ, PLCB1, HRAS	26	2412	20342	4.216832504145937	0.011682657194935442	2.7979485418880035E-4	2.483336636878108E-4
GOTERM_BP_ALL	GO:0006874	intracellular calcium ion homeostasis	6	23.076923076923077	9.225033349805086E-6	CACNA1B, HTR1B, CACNA1A, CACNA1D, PRKCA, CACNA1C	26	238	20342	19.72398190045249	0.012230839005864969	2.8619056950325545E-4	2.5401022060858656E-4
GOTERM_BP_ALL	GO:0099537	trans-synaptic signaling	7	26.923076923076923	9.750481403375327E-6	GABRB3, GABRB2, CACNA1B, HTR1A, HTR1B, CACNA1A, CACNA1C	26	422	20342	12.977943857090775	0.012922977492946242	2.9561686800233376E-4	2.62376590490827E-4
GOTERM_BP_ALL	GO:0010817	regulation of hormone levels	8	30.76923076923077	1.3220354099798163E-5	GNAO1, KCNJ6, GNAQ, HTR1A, CACNA1A, CACNA1D, CACNA1C, PLCB1	26	683	20342	9.164095055749522	0.017481463693439725	3.9191005264735E-4	3.4784220564802276E-4
GOTERM_BP_ALL	GO:0021675	nerve development	5	19.230769230769234	1.4593245539181509E-5	GABRB3, GABRB2, CACNA1B, CACNA1D, CACNA1C	26	123	20342	31.804252657911196	0.019279262892026416	4.232041206362637E-4	3.756174503998023E-4
GOTERM_BP_ALL	GO:0098657	import into cell	8	30.76923076923077	1.5079484262293772E-5	KCNJ6, ALOX15, CACNA1B, HTR1B, CACNA1A, CACNA1D, CACNA1C, HRAS	26	697	20342	8.980024279880809	0.019915203163964	4.273308021903295E-4	3.792801122888681E-4
GOTERM_BP_ALL	GO:0051234	establishment of localization	16	61.53846153846154	1.5408707983397045E-5	GABRB3, GABRB2, KCNJ6, ALOX15, CACNA1B, ITPR2, HTR1B, CACNA1A, PRKCA, ITPR3, CACNA1D, CACNA1C, GNAO1, PLCB1, HRAS, PLCB2	26	4114	20342	3.042818144422423	0.02034555321243703	4.273308021903295E-4	3.792801122888681E-4
GOTERM_BP_ALL	GO:0070509	calcium ion import	4	15.384615384615385	1.572104767023467E-5	CACNA1B, CACNA1A, CACNA1D, CACNA1C	26	40	20342	78.23846153846155	0.020753658478564696	4.273308021903295E-4	3.792801122888681E-4
GOTERM_BP_ALL	GO:0051179	localization	17	65.38461538461539	1.6016896633820444E-5	GABRB3, GABRB2, KCNJ6, ALOX15, CACNA1B, HTR1A, ITPR2, HTR1B, CACNA1A, PRKCA, ITPR3, CACNA1D, CACNA1C, GNAO1, PLCB1, HRAS, PLCB2	26	4728	20342	2.813142652609658	0.021140060182487708	4.273308021903295E-4	3.792801122888681E-4
GOTERM_BP_ALL	GO:0010959	regulation of metal ion transport	7	26.923076923076923	2.047235639089121E-5	GNAO1, GNB2, GNAQ, CACNA1B, CACNA1A, CACNA1D, CACNA1C	26	481	20342	11.386054693747	0.02694084581938183	5.35492616185272E-4	4.752798032708861E-4
GOTERM_BP_ALL	GO:1903522	regulation of blood circulation	6	23.076923076923077	2.3921143115796226E-5	GNAO1, CACNA1B, HTR1A, CACNA1D, PRKCA, CACNA1C	26	290	20342	16.187267904509284	0.03140739773270018	6.115571394632102E-4	5.427913441712449E-4
GOTERM_BP_ALL	GO:0051282	regulation of sequestering of calcium ion	5	19.230769230769234	2.429724766982769E-5	ITPR2, ITPR3, CACNA1C, PLCB1, PLCB2	26	140	20342	27.942307692307693	0.03189325319992209	6.115571394632102E-4	5.427913441712449E-4
GOTERM_BP_ALL	GO:0098771	inorganic ion homeostasis	7	26.923076923076923	2.4897231538757543E-5	CACNA1B, HTR1B, CACNA1A, CACNA1D, PRKCA, ITPR3, CACNA1C	26	498	20342	10.997374111831943	0.032667814047299126	6.150538309759733E-4	5.458948544794247E-4
GOTERM_BP_ALL	GO:0006810	transport	15	57.692307692307686	3.693004896512874E-5	GABRB3, GABRB2, KCNJ6, ALOX15, CACNA1B, ITPR2, HTR1B, CACNA1A, ITPR3, CACNA1D, CACNA1C, GNAO1, PLCB1, HRAS, PLCB2	26	3826	20342	3.0673730347018373	0.04807173128256481	8.957215512633042E-4	7.950032359038623E-4
GOTERM_BP_ALL	GO:0007186	G protein-coupled receptor signaling pathway	12	46.15384615384615	3.7895381871384803E-5	GNAO1, GNG3, GNG5, GNB2, GNAQ, GNB4, HTR1A, HTR1B, CACNA1D, ITPR3, PLCB1, PLCB2	26	2306	20342	4.071385682834078	0.04929683765800352	9.027221324362023E-4	8.012166452807072E-4
GOTERM_BP_ALL	GO:0098739	import across plasma membrane	5	19.230769230769234	4.844717973093838E-5	KCNJ6, CACNA1B, CACNA1A, CACNA1D, CACNA1C	26	167	20342	23.424689083371717	0.06258585438977882	0.0011338339958082773	0.0010063414175689657
GOTERM_BP_ALL	GO:0055080	monoatomic cation homeostasis	7	26.923076923076923	5.146899782489877E-5	CACNA1B, HTR1B, CACNA1A, CACNA1D, PRKCA, ITPR3, CACNA1C	26	567	20342	9.659069325735992	0.0663572514106312	0.0011837869499726717	0.001050677472839313
GOTERM_BP_ALL	GO:0051209	release of sequestered calcium ion into cytosol	4	15.384615384615385	5.357476174554972E-5	ITPR2, ITPR3, PLCB1, PLCB2	26	60	20342	52.15897435897436	0.06897639418825097	0.0011981973715575124	0.0010634675321769824
GOTERM_BP_ALL	GO:0023051	regulation of signaling	15	57.692307692307686	5.46900533205556E-5	MAOA, ALOX15, CACNA1B, HTR1A, HTR1B, CACNA1A, PRKCA, ITPR3, CACNA1D, ALOX12, CACNA1C, GNAO1, GNAQ, PLCB1, HRAS	26	3957	20342	2.9658249256429694	0.07036061509645242	0.0011981973715575124	0.0010634675321769824
GOTERM_BP_ALL	GO:0010646	regulation of cell communication	15	57.692307692307686	5.517354061072477E-5	MAOA, ALOX15, CACNA1B, HTR1A, HTR1B, CACNA1A, PRKCA, ITPR3, CACNA1D, ALOX12, CACNA1C, GNAO1, GNAQ, PLCB1, HRAS	26	3960	20342	2.9635780885780885	0.0709600461105494	0.0011981973715575124	0.0010634675321769824
GOTERM_BP_ALL	GO:0051283	negative regulation of sequestering of calcium ion	4	15.384615384615385	5.630019938924803E-5	ITPR2, ITPR3, PLCB1, PLCB2	26	61	20342	51.30390920554856	0.0723553875470071	0.0011981973715575124	0.0010634675321769824
GOTERM_BP_ALL	GO:0050896	response to stimulus	23	88.46153846153845	5.788899427466342E-5	GABRB3, GABRB2, KCNJ6, ALOX15, CACNA1B, HTR1A, ITPR2, HTR1B, CACNA1A, PRKCA, ITPR3, CACNA1D, ALOX12, CACNA1C, GNAO1, GNG3, GNG5, GNB2, GNAQ, GNB4, PLCB1, HRAS, PLCB2	26	10018	20342	1.7962513629313388	0.07431951609327503	0.0011981973715575124	0.0010634675321769824
GOTERM_BP_ALL	GO:0007399	nervous system development	12	46.15384615384615	5.79884848538782E-5	GNAO1, GABRB3, GABRB2, GNAQ, CACNA1B, GNB4, CACNA1A, CACNA1D, PRKCA, CACNA1C, PLCB1, HRAS	26	2413	20342	3.8908476521406485	0.07444237177281487	0.0011981973715575124	0.0010634675321769824
GOTERM_BP_ALL	GO:0050801	monoatomic ion homeostasis	7	26.923076923076923	5.838293039822961E-5	CACNA1B, HTR1B, CACNA1A, CACNA1D, PRKCA, ITPR3, CACNA1C	26	580	20342	9.442572944297082	0.07492929148528782	0.0011981973715575124	0.0010634675321769824
GOTERM_BP_ALL	GO:0007198	adenylate cyclase-inhibiting serotonin receptor signaling pathway	3	11.538461538461538	6.486018854367373E-5	GNAO1, HTR1A, HTR1B	26	10	20342	234.71538461538464	0.08288856936527089	0.001310961992685769	0.0011635524732683286
GOTERM_BP_ALL	GO:0046883	regulation of hormone secretion	6	23.076923076923077	6.701589600066823E-5	GNAO1, GNAQ, HTR1A, CACNA1D, CACNA1C, PLCB1	26	360	20342	13.03974358974359	0.08552230422884755	0.0013343164964909166	0.0011842809084297193
GOTERM_BP_ALL	GO:0097305	response to alcohol	7	26.923076923076923	6.853037199847252E-5	GNAQ, CACNA1B, HTR1A, HTR1B, ITPR2, PRKCA, CACNA1C	26	597	20342	9.173688957608555	0.08736809349249153	0.0013444046506759168	0.001193234712443992
GOTERM_BP_ALL	GO:1904645	response to amyloid-beta	4	15.384615384615385	7.129406888969492E-5	CACNA1B, CACNA1A, CACNA1D, CACNA1C	26	66	20342	47.41724941724942	0.09072679855551824	0.0013783519985341016	0.0012233648922521565
GOTERM_BP_ALL	GO:0007611	learning or memory	6	23.076923076923077	7.531282542867758E-5	GABRB3, CACNA1D, PRKCA, ITPR3, CACNA1C, PLCB1	26	369	20342	12.721701063164478	0.09558874374223603	0.00143524727316937	0.001273862647250775
GOTERM_BP_ALL	GO:0008016	regulation of heart contraction	5	19.230769230769234	1.1351185934134963E-4	GNAO1, CACNA1B, CACNA1D, PRKCA, CACNA1C	26	208	20342	18.8073224852071	0.1405248917127837	0.002132743948751555	0.0018929301614106753
GOTERM_BP_ALL	GO:0010647	positive regulation of cell communication	11	42.30769230769231	1.2322178666930692E-4	MAOA, GNAQ, ALOX15, CACNA1B, CACNA1D, PRKCA, ALOX12, ITPR3, CACNA1C, PLCB1, HRAS	26	2147	20342	4.008491275841066	0.15158721911773765	0.0022287913115370747	0.0019781775958469987
GOTERM_BP_ALL	GO:0023056	positive regulation of signaling	11	42.30769230769231	1.2322178666930692E-4	MAOA, GNAQ, ALOX15, CACNA1B, CACNA1D, PRKCA, ALOX12, ITPR3, CACNA1C, PLCB1, HRAS	26	2147	20342	4.008491275841066	0.15158721911773765	0.0022287913115370747	0.0019781775958469987
GOTERM_BP_ALL	GO:1903532	positive regulation of secretion by cell	6	23.076923076923077	1.2363609974043742E-4	GNAQ, CACNA1B, CACNA1D, PRKCA, CACNA1C, PLCB1	26	410	20342	11.449530956848031	0.15205605975707037	0.0022287913115370747	0.0019781775958469987
GOTERM_BP_ALL	GO:0050890	cognition	6	23.076923076923077	1.3085853046309557E-4	GABRB3, CACNA1D, PRKCA, ITPR3, CACNA1C, PLCB1	26	415	20342	11.311584800741429	0.16018756379702725	0.0023275370618369264	0.0020658200009107354
GOTERM_BP_ALL	GO:0070050	neuron cellular homeostasis	4	15.384615384615385	1.5688138078458165E-4	CACNA1B, HTR1B, CACNA1A, CACNA1D	26	86	20342	36.38998211091234	0.18884504759542264	0.0027179189865796354	0.0024123059071291513
GOTERM_BP_ALL	GO:0051480	regulation of cytosolic calcium ion concentration	4	15.384615384615385	1.5688138078458165E-4	CACNA1B, HTR1B, CACNA1A, CACNA1D	26	86	20342	36.38998211091234	0.18884504759542264	0.0027179189865796354	0.0024123059071291513
GOTERM_BP_ALL	GO:0050796	regulation of insulin secretion	5	19.230769230769234	1.785319914816864E-4	GNAO1, GNAQ, CACNA1D, CACNA1C, PLCB1	26	234	20342	16.717619986850757	0.2119414886561487	0.00305335482867397	0.0027100240758245733
GOTERM_BP_ALL	GO:0051047	positive regulation of secretion	6	23.076923076923077	2.093391126871728E-4	GNAQ, CACNA1B, CACNA1D, PRKCA, CACNA1C, PLCB1	26	459	20342	10.227249874308697	0.2436776541320559	0.003534916156008716	0.0031374368281216784
GOTERM_BP_ALL	GO:0007165	signal transduction	17	65.38461538461539	2.1875619065658196E-4	GABRB3, HTR1A, ITPR2, HTR1B, PRKCA, ITPR3, CACNA1D, CACNA1C, GNAO1, GNG3, GNG5, GNB2, GNAQ, GNB4, PLCB1, HRAS, PLCB2	26	5765	20342	2.307118553605978	0.25312144331905995	0.003571928756487912	0.003170287591965283
GOTERM_BP_ALL	GO:1904181	positive regulation of membrane depolarization	3	11.538461538461538	2.1919907891084994E-4	CACNA1D, ALOX12, CACNA1C	26	18	20342	130.3974358974359	0.2535626750927368	0.003571928756487912	0.003170287591965283
GOTERM_BP_ALL	GO:0007188	adenylate cyclase-modulating G protein-coupled receptor signaling pathway	5	19.230769230769234	2.1956383660570372E-4	GNAO1, GNAQ, HTR1A, HTR1B, CACNA1D	26	247	20342	15.837745250700717	0.25392587292393587	0.003571928756487912	0.003170287591965283
GOTERM_BP_ALL	GO:0030003	intracellular monoatomic cation homeostasis	6	23.076923076923077	2.550842212683417E-4	CACNA1B, HTR1B, CACNA1A, CACNA1D, PRKCA, CACNA1C	26	479	20342	9.800224827364701	0.28846150498072987	0.004099787363517684	0.0036387917829122478
GOTERM_BP_ALL	GO:0006873	intracellular monoatomic ion homeostasis	6	23.076923076923077	2.832970681306272E-4	CACNA1B, HTR1B, CACNA1A, CACNA1D, PRKCA, CACNA1C	26	490	20342	9.58021978021978	0.3147501965097532	0.004499027248645913	0.003993139626984078
GOTERM_BP_ALL	GO:0008015	blood circulation	6	23.076923076923077	2.9688103468694053E-4	GNAQ, CACNA1B, HTR1A, HTR1B, CACNA1D, CACNA1C	26	495	20342	9.483449883449884	0.3270593229084102	0.004659285885557396	0.004135378177286325
GOTERM_BP_ALL	GO:0019725	cellular homeostasis	7	26.923076923076923	3.665654666439615E-4	ALOX15, CACNA1B, HTR1B, CACNA1A, CACNA1D, PRKCA, CACNA1C	26	812	20342	6.7446949602122	0.38681462303770264	0.005686027122128426	0.0050466687500750045
GOTERM_BP_ALL	GO:0090276	regulation of peptide hormone secretion	5	19.230769230769234	3.8341816620122396E-4	GNAO1, GNAQ, CACNA1D, CACNA1C, PLCB1	26	286	20342	13.678052716514255	0.4004512044689891	0.005879078548418767	0.005218012744623553
GOTERM_BP_ALL	GO:0003013	circulatory system process	6	23.076923076923077	3.9941577910217516E-4	GNAQ, CACNA1B, HTR1A, HTR1B, CACNA1D, CACNA1C	26	528	20342	8.890734265734267	0.4131154087013992	0.006054780105935246	0.0053739577551929025
GOTERM_BP_ALL	GO:0002791	regulation of peptide secretion	5	19.230769230769234	4.0939382501958653E-4	GNAO1, GNAQ, CACNA1D, CACNA1C, PLCB1	26	291	20342	13.44303462860164	0.4208786190885294	0.006091869675890911	0.005406876833774242
GOTERM_BP_ALL	GO:0048513	animal organ development	13	50.0	4.167714186263547E-4	GABRB3, GABRB2, ALOX15, CACNA1A, PRKCA, CACNA1D, ALOX12, CACNA1C, GNAO1, GNAQ, GNB4, PLCB1, HRAS	26	3541	20342	2.872352442812765	0.4265525411346387	0.006091869675890911	0.005406876833774242
GOTERM_BP_ALL	GO:0046928	regulation of neurotransmitter secretion	4	15.384615384615385	4.188127194700886E-4	CACNA1B, HTR1B, CACNA1A, PRKCA	26	120	20342	26.07948717948718	0.4281126199317613	0.006091869675890911	0.005406876833774242
GOTERM_BP_ALL	GO:0090087	regulation of peptide transport	5	19.230769230769234	4.201289431648904E-4	GNAO1, GNAQ, CACNA1D, CACNA1C, PLCB1	26	293	20342	13.351273300078763	0.4291163036496447	0.006091869675890911	0.005406876833774242
GOTERM_BP_ALL	GO:0007417	central nervous system development	8	30.76923076923077	4.516194850744902E-4	GNAO1, GABRB3, GNAQ, GNB4, CACNA1A, PRKCA, CACNA1C, PLCB1	26	1197	20342	5.228969860548808	0.4526114915095333	0.00647806874289645	0.005749650218582756
GOTERM_BP_ALL	GO:0032024	positive regulation of insulin secretion	4	15.384615384615385	4.7194072793655105E-4	GNAQ, CACNA1D, CACNA1C, PLCB1	26	125	20342	25.036307692307695	0.46725774049823354	0.006697541819865523	0.005944444913583792
GOTERM_BP_ALL	GO:0051924	regulation of calcium ion transport	5	19.230769230769234	5.260205992540063E-4	GNAO1, CACNA1B, CACNA1A, CACNA1D, CACNA1C	26	311	20342	12.578530793964878	0.5043553802486926	0.007353928901890962	0.006527025352203073
GOTERM_BP_ALL	GO:0007200	phospholipase C-activating G protein-coupled receptor signaling pathway	4	15.384615384615385	5.292182718002491E-4	GNAQ, HTR1B, PLCB1, PLCB2	26	130	20342	24.07337278106509	0.5064662574705079	0.007353928901890962	0.006527025352203073
GOTERM_BP_ALL	GO:0034762	regulation of transmembrane transport	6	23.076923076923077	6.129828017510816E-4	KCNJ6, GNB2, CACNA1A, CACNA1D, PRKCA, CACNA1C	26	580	20342	8.093633952254642	0.5586732657457545	0.008430093376659205	0.007482181827559594
GOTERM_BP_ALL	GO:0051588	regulation of neurotransmitter transport	4	15.384615384615385	6.567445384470961E-4	CACNA1B, HTR1B, CACNA1A, PRKCA	26	140	20342	22.353846153846156	0.5837149455499391	0.008889320678250406	0.007889771876348187
GOTERM_BP_ALL	GO:0021554	optic nerve development	3	11.538461538461538	6.597022092554649E-4	CACNA1B, CACNA1D, CACNA1C	26	31	20342	75.71464019851118	0.5853552535259441	0.008889320678250406	0.007889771876348187
GOTERM_BP_ALL	GO:0007420	brain development	7	26.923076923076923	6.833409715966679E-4	GNAO1, GABRB3, GNAQ, GNB4, CACNA1A, CACNA1C, PLCB1	26	913	20342	5.998567697362878	0.5982352083428073	0.009115768561099549	0.008090757103704547
GOTERM_BP_ALL	GO:0050708	regulation of protein secretion	5	19.230769230769234	8.363284253210671E-4	GNAO1, GNAQ, CACNA1D, CACNA1C, PLCB1	26	352	20342	11.113417832167833	0.6724546989409359	0.011046159597804984	0.00980408767901132
GOTERM_BP_ALL	GO:0003008	system process	12	46.15384615384615	8.579080983060657E-4	GABRB3, GNAQ, CACNA1B, HTR1A, HTR1B, CACNA1A, CACNA1D, PRKCA, ITPR3, CACNA1C, PLCB1, PLCB2	26	3253	20342	2.886140603939559	0.681757179243127	0.011220092187649917	0.009958462631317468
GOTERM_BP_ALL	GO:0060322	head development	7	26.923076923076923	9.337535491677745E-4	GNAO1, GABRB3, GNAQ, GNB4, CACNA1A, CACNA1C, PLCB1	26	969	20342	5.651901246328491	0.7124070455824854	0.012093468296988458	0.010733633031210145
GOTERM_BP_ALL	GO:0090277	positive regulation of peptide hormone secretion	4	15.384615384615385	0.0010386807860192067	GNAQ, CACNA1D, CACNA1C, PLCB1	26	164	20342	19.082551594746715	0.7500064759768275	0.013323078543746363	0.011824981256218661
GOTERM_BP_ALL	GO:0002793	positive regulation of peptide secretion	4	15.384615384615385	0.0011134310577061372	GNAQ, CACNA1D, CACNA1C, PLCB1	26	168	20342	18.628205128205128	0.7737567529965531	0.014145876485523685	0.012555260688800633
GOTERM_BP_ALL	GO:0019722	calcium-mediated signaling	4	15.384615384615385	0.0012115535523670579	ITPR2, CACNA1D, ITPR3, CACNA1C	26	173	20342	18.089817696754114	0.8015448788477133	0.015117427469955324	0.01341756680991537
GOTERM_BP_ALL	GO:0070201	regulation of establishment of protein localization	6	23.076923076923077	0.0012125672708285006	GNAO1, GNAQ, CACNA1D, CACNA1C, PLCB1, HRAS	26	675	20342	6.954529914529915	0.8018133936517691	0.015117427469955324	0.01341756680991537
GOTERM_BP_ALL	GO:1904951	positive regulation of establishment of protein localization	5	19.230769230769234	0.0013184457800592352	GNAQ, CACNA1D, CACNA1C, PLCB1, HRAS	26	398	20342	9.828952454580596	0.8279494820592738	0.016259330457065388	0.014431069910918606
GOTERM_BP_ALL	GO:0044057	regulation of system process	6	23.076923076923077	0.0013285359968666622	GNAO1, CACNA1B, HTR1A, CACNA1D, PRKCA, CACNA1C	26	689	20342	6.813218711622195	0.8302528536893014	0.016259330457065388	0.014431069910918606
GOTERM_BP_ALL	GO:0048666	neuron development	7	26.923076923076923	0.0013680131617630703	GNAO1, GABRB3, GABRB2, GNAQ, CACNA1A, PRKCA, CACNA1C	26	1043	20342	5.25090345895715	0.8389723132218034	0.016590268707199415	0.01472479621388614
GOTERM_BP_ALL	GO:0055082	intracellular chemical homeostasis	6	23.076923076923077	0.0013984041560128986	CACNA1B, HTR1B, CACNA1A, CACNA1D, PRKCA, CACNA1C	26	697	20342	6.735018209910606	0.8453787502952075	0.016806046343434296	0.014916310997470917
GOTERM_BP_ALL	GO:0007613	memory	4	15.384615384615385	0.0014689098802500504	GABRB3, CACNA1D, ITPR3, PLCB1	26	185	20342	16.916424116424118	0.8592776353210606	0.017495765895121137	0.015528475876929104
GOTERM_BP_ALL	GO:0048878	chemical homeostasis	7	26.923076923076923	0.0015453804224410692	CACNA1B, HTR1B, CACNA1A, CACNA1D, PRKCA, ITPR3, CACNA1C	26	1068	20342	5.127989052146356	0.8729445986314415	0.018153803766123036	0.01611252148357547
GOTERM_BP_ALL	GO:0034765	regulation of monoatomic ion transmembrane transport	5	19.230769230769234	0.0015513745347361515	KCNJ6, GNB2, CACNA1A, CACNA1D, CACNA1C	26	416	20342	9.40366124260355	0.8739580640557507	0.018153803766123036	0.01611252148357547
GOTERM_BP_ALL	GO:0010543	regulation of platelet activation	3	11.538461538461538	0.001579967821695589	GNAQ, PRKCA, ALOX12	26	48	20342	48.89903846153846	0.878682458504957	0.018169629949499274	0.016126568111099807
GOTERM_BP_ALL	GO:1903351	cellular response to dopamine	3	11.538461538461538	0.001579967821695589	GNAO1, GNAQ, HTR1A	26	48	20342	48.89903846153846	0.878682458504957	0.018169629949499274	0.016126568111099807
GOTERM_BP_ALL	GO:1903350	response to dopamine	3	11.538461538461538	0.0017132548384751708	GNAO1, GNAQ, HTR1A	26	50	20342	46.94307692307693	0.8984741669483666	0.01953403379936648	0.017337553237218823
GOTERM_BP_ALL	GO:0050714	positive regulation of protein secretion	4	15.384615384615385	0.0017583077463729445	GNAQ, CACNA1D, CACNA1C, PLCB1	26	197	20342	15.885982038266302	0.9044061777721237	0.019877818081877184	0.01764268111614887
GOTERM_BP_ALL	GO:0007204	positive regulation of cytosolic calcium ion concentration	4	15.384615384615385	0.00196973381116248	GNG3, CACNA1A, ITPR3, CACNA1C	26	205	20342	15.266041275797374	0.9279371171481462	0.02208088154698108	0.019598023801818288
GOTERM_BP_ALL	GO:1904646	cellular response to amyloid-beta	3	11.538461538461538	0.002069090605905017	CACNA1A, CACNA1D, CACNA1C	26	55	20342	42.675524475524476	0.9368994839356112	0.02300139056897744	0.02041502731159617
GOTERM_BP_ALL	GO:0046887	positive regulation of hormone secretion	4	15.384615384615385	0.0021095995899128492	GNAQ, CACNA1D, CACNA1C, PLCB1	26	210	20342	14.902564102564103	0.9402256391389494	0.023257899611105293	0.02064269350790755
GOTERM_BP_ALL	GO:0071870	cellular response to catecholamine stimulus	3	11.538461538461538	0.0022204088419818264	GNAO1, GNAQ, HTR1A	26	57	20342	41.17813765182187	0.9484559617376058	0.024081507278079322	0.021373691617125875
GOTERM_BP_ALL	GO:0003254	regulation of membrane depolarization	3	11.538461538461538	0.0022204088419818264	CACNA1D, ALOX12, CACNA1C	26	57	20342	41.17813765182187	0.9484559617376058	0.024081507278079322	0.021373691617125875
GOTERM_BP_ALL	GO:0071868	cellular response to monoamine stimulus	3	11.538461538461538	0.0025383142874353176	GNAO1, GNAQ, HTR1A	26	61	20342	38.477931904161416	0.9663053447757389	0.027307348866441237	0.02423680738970497
GOTERM_BP_ALL	GO:0050789	regulation of biological process	24	92.3076923076923	0.0028348295929076428	GABRB3, GABRB2, KCNJ6, MAOA, ALOX15, CACNA1B, HTR1A, ITPR2, HTR1B, CACNA1A, PRKCA, ITPR3, CACNA1D, ALOX12, CACNA1C, GNAO1, GNG3, GNG5, GNB2, GNAQ, GNB4, PLCB1, HRAS, PLCB2	26	13418	20342	1.3994060790900857	0.9773372577455987	0.030253301415510366	0.026851505904021192
GOTERM_BP_ALL	GO:0022008	neurogenesis	8	30.76923076923077	0.002934961235029611	GNAO1, GABRB3, GABRB2, GNAQ, CACNA1A, PRKCA, CACNA1C, HRAS	26	1646	20342	3.8025983736797837	0.9801786391220749	0.031073319742297628	0.027579318272024284
GOTERM_BP_ALL	GO:0071869	response to catecholamine	3	11.538461538461538	0.0029640794536831432	GNAO1, GNAQ, HTR1A	26	66	20342	35.56293706293707	0.9809360031323444	0.031134503867821364	0.027633622623313713
GOTERM_BP_ALL	GO:0099171	presynaptic modulation of chemical synaptic transmission	3	11.538461538461538	0.0030529872680320823	HTR1A, HTR1B, PRKCA	26	67	20342	35.0321469575201	0.9830741734581426	0.031817851684021854	0.02824013222929676
GOTERM_BP_ALL	GO:0051899	membrane depolarization	3	11.538461538461538	0.0033271671582222892	CACNA1A, CACNA1D, CACNA1C	26	70	20342	33.53076923076923	0.988272762197461	0.034406519295104916	0.030537720273916207
GOTERM_BP_ALL	GO:0071867	response to monoamine	3	11.538461538461538	0.0034210361419350355	GNAO1, GNAQ, HTR1A	26	71	20342	33.058504875406285	0.9896574237733512	0.035105093948779524	0.03115774455423909
GOTERM_BP_ALL	GO:2001303	lipoxin A4 biosynthetic process	2	7.6923076923076925	0.003682604568074952	ALOX15, ALOX12	26	3	20342	521.5897435897436	0.9927129926693167	0.03750072132680905	0.033283998538936974
GOTERM_BP_ALL	GO:0006650	glycerophospholipid metabolic process	4	15.384615384615385	0.0038974389993481073	PLA2G4B, ALOX15, PLCB1, PLCB2	26	261	20342	11.990568818155026	0.9945347301356486	0.039101555124137384	0.034704828535966015
GOTERM_BP_ALL	GO:0042592	homeostatic process	8	30.76923076923077	0.0038984309081786152	ALOX15, CACNA1B, HTR1B, CACNA1A, CACNA1D, PRKCA, ITPR3, CACNA1C	26	1731	20342	3.6158734390970095	0.9945419852946399	0.039101555124137384	0.034704828535966015
GOTERM_BP_ALL	GO:0021545	cranial nerve development	3	11.538461538461538	0.004010039981518159	CACNA1B, CACNA1D, CACNA1C	26	77	20342	30.482517482517483	0.99529978833387	0.039920845786158385	0.03543199506057836
GOTERM_BP_ALL	GO:0035556	intracellular signal transduction	8	30.76923076923077	0.004091233867749578	ITPR2, CACNA1D, PRKCA, ITPR3, CACNA1C, PLCB1, HRAS, PLCB2	26	1746	20342	3.5848092342937705	0.9957841367313656	0.04042745170057731	0.03588163629196667
GOTERM_BP_ALL	GO:0030182	neuron differentiation	7	26.923076923076923	0.004470798796775456	GNAO1, GABRB3, GABRB2, GNAQ, CACNA1A, PRKCA, CACNA1C	26	1319	20342	4.152154895900158	0.9974646345461705	0.0438532764330769	0.03892224834839809
GOTERM_BP_ALL	GO:0007193	adenylate cyclase-inhibiting G protein-coupled receptor signaling pathway	3	11.538461538461538	0.0045343292517766205	GNAO1, HTR1A, HTR1B	26	82	20342	28.623827392120074	0.9976715452587788	0.04415178994065702	0.03918719586936875
GOTERM_BP_ALL	GO:0007626	locomotory behavior	4	15.384615384615385	0.0046022848134657495	GNAO1, CACNA1B, CACNA1A, CACNA1C	26	277	20342	11.297972785337407	0.9978742257328318	0.044488753196835575	0.03948626970393803
GOTERM_BP_ALL	GO:0051223	regulation of protein transport	5	19.230769230769234	0.004772708620956422	GNAO1, GNAQ, CACNA1D, CACNA1C, PLCB1	26	568	20342	6.887188515709643	0.9983083235191049	0.045477095002541906	0.040363478622945745
GOTERM_BP_ALL	GO:0051051	negative regulation of transport	5	19.230769230769234	0.004772708620956422	GNAO1, GNAQ, HTR1A, HTR1B, PRKCA	26	568	20342	6.887188515709643	0.9983083235191049	0.045477095002541906	0.040363478622945745
GOTERM_BP_ALL	GO:2001301	lipoxin biosynthetic process	2	7.6923076923076925	0.004907243679259096	ALOX15, ALOX12	26	4	20342	391.1923076923077	0.9985874770725657	0.04642739764632365	0.04120692564711184
GOTERM_BP_ALL	GO:0051239	regulation of multicellular organismal process	11	42.30769230769231	0.004965872932321979	GNAO1, GNAQ, CACNA1B, HTR1A, HTR1B, CACNA1D, PRKCA, ALOX12, CACNA1C, PLCB1, HRAS	26	3414	20342	2.520864314361678	0.9986942494867284	0.046651228814912106	0.04140558839344523
GOTERM_BP_ALL	GO:0065007	biological regulation	24	92.3076923076923	0.005251617597253183	GABRB3, GABRB2, KCNJ6, MAOA, ALOX15, CACNA1B, HTR1A, ITPR2, HTR1B, CACNA1A, PRKCA, ITPR3, CACNA1D, ALOX12, CACNA1C, GNAO1, GNG3, GNG5, GNB2, GNAQ, GNB4, PLCB1, HRAS, PLCB2	26	13850	20342	1.3557567342404888	0.9991098477582443	0.048990614508641575	0.04348192472131307
GOTERM_BP_ALL	GO:0048731	system development	12	46.15384615384615	0.005554908038856535	GNAO1, GABRB3, GABRB2, GNAQ, CACNA1B, GNB4, CACNA1A, CACNA1D, PRKCA, CACNA1C, PLCB1, HRAS	26	4071	20342	2.306218468340797	0.9994073493664056	0.05111898518728644	0.04537097335963055
GOTERM_BP_ALL	GO:1903829	positive regulation of protein localization	5	19.230769230769234	0.0055564114334007006	GNAQ, CACNA1D, CACNA1C, PLCB1, HRAS	26	593	20342	6.596834868335712	0.9994085433798525	0.05111898518728644	0.04537097335963055
GOTERM_BP_ALL	GO:0048699	generation of neurons	7	26.923076923076923	0.005941011918311335	GNAO1, GABRB3, GABRB2, GNAQ, CACNA1A, PRKCA, CACNA1C	26	1398	20342	3.917519533399361	0.9996469658415901	0.05428294451388576	0.04817916514575768
GOTERM_BP_ALL	GO:2001302	lipoxin A4 metabolic process	2	7.6923076923076925	0.00613043764674613	ALOX15, ALOX12	26	5	20342	312.9538461538462	0.9997262168298507	0.05563267905278461	0.0493771304336559
GOTERM_BP_ALL	GO:0034329	cell junction assembly	4	15.384615384615385	0.0063446723487720754	GABRB3, GABRB2, CACNA1A, PRKCA	26	311	20342	10.062824635171904	0.9997946422591716	0.05718778995447263	0.050757378790176604
GOTERM_BP_ALL	GO:0045471	response to ethanol	4	15.384615384615385	0.006982062595698356	CACNA1B, HTR1B, ITPR2, PRKCA	26	322	20342	9.719063545150503	0.9999127505557012	0.06209381001774404	0.05511174742204569
GOTERM_BP_ALL	GO:0051222	positive regulation of protein transport	4	15.384615384615385	0.006982062595698356	GNAQ, CACNA1D, CACNA1C, PLCB1	26	322	20342	9.719063545150503	0.9999127505557012	0.06209381001774404	0.05511174742204569
GOTERM_BP_ALL	GO:0033993	response to lipid	7	26.923076923076923	0.007181907583346463	GNAQ, CACNA1B, HTR1B, CACNA1D, PRKCA, ALOX12, PLCB1	26	1454	20342	3.7666384509575703	0.9999332952274936	0.06327625117230502	0.056161230425793955
GOTERM_BP_ALL	GO:2001300	lipoxin metabolic process	2	7.6923076923076925	0.007352188104728094	ALOX15, ALOX12	26	6	20342	260.7948717948718	0.999946938083809	0.06327625117230502	0.056161230425793955
GOTERM_BP_ALL	GO:1904879	positive regulation of calcium ion transmembrane transport via high voltage-gated calcium channel	2	7.6923076923076925	0.007352188104728094	CACNA1D, CACNA1C	26	6	20342	260.7948717948718	0.999946938083809	0.06327625117230502	0.056161230425793955
GOTERM_BP_ALL	GO:0014053	negative regulation of gamma-aminobutyric acid secretion	2	7.6923076923076925	0.007352188104728094	HTR1A, HTR1B	26	6	20342	260.7948717948718	0.999946938083809	0.06327625117230502	0.056161230425793955
GOTERM_BP_ALL	GO:0007208	phospholipase C-activating serotonin receptor signaling pathway	2	7.6923076923076925	0.007352188104728094	GNAQ, HTR1B	26	6	20342	260.7948717948718	0.999946938083809	0.06327625117230502	0.056161230425793955
GOTERM_BP_ALL	GO:0050790	regulation of catalytic activity	6	23.076923076923077	0.007416850467095445	GNAO1, GNAQ, CACNA1D, PRKCA, CACNA1C, HRAS	26	1027	20342	4.570893566025017	0.999951354556481	0.06342358027631617	0.0562919932887244
GOTERM_BP_ALL	GO:0018958	phenol-containing compound metabolic process	3	11.538461538461538	0.007599064953615391	KCNJ6, MAOA, HTR1A	26	107	20342	21.936017253774267	0.999961921674936	0.06431258156634355	0.05708103191495559
GOTERM_BP_ALL	GO:0034330	cell junction organization	5	19.230769230769234	0.0076172322994619785	GABRB3, GABRB2, HTR1A, CACNA1A, PRKCA	26	649	20342	6.027616451345264	0.9999628403243275	0.06431258156634355	0.05708103191495559
GOTERM_BP_ALL	GO:0050794	regulation of cellular process	23	88.46153846153845	0.007727282778555385	GABRB3, KCNJ6, MAOA, ALOX15, CACNA1B, HTR1A, ITPR2, HTR1B, CACNA1A, PRKCA, ITPR3, CACNA1D, ALOX12, CACNA1C, GNAO1, GNG3, GNG5, GNB2, GNAQ, GNB4, PLCB1, HRAS, PLCB2	26	13053	20342	1.3785984948935994	0.9999679504932044	0.06483141651945211	0.05754152710572061
GOTERM_BP_ALL	GO:0046486	glycerolipid metabolic process	4	15.384615384615385	0.008040109161419277	PLA2G4B, ALOX15, PLCB1, PLCB2	26	339	20342	9.231676877694577	0.9999789551619854	0.06703441013333322	0.05949680779450266
GOTERM_BP_ALL	GO:0060627	regulation of vesicle-mediated transport	5	19.230769230769234	0.008116751240243721	ALOX15, CACNA1B, HTR1B, CACNA1A, PRKCA	26	661	20342	5.918189223786803	0.9999810162736887	0.06725308170487655	0.05969089110837618
GOTERM_BP_ALL	GO:0051952	regulation of amine transport	3	11.538461538461538	0.009025273068716921	HTR1A, HTR1B, CACNA1A	26	117	20342	20.06114398422091	0.9999944091222271	0.0740542354713162	0.06572729744980389
GOTERM_BP_ALL	GO:0006644	phospholipid metabolic process	4	15.384615384615385	0.009048605983376718	PLA2G4B, ALOX15, PLCB1, PLCB2	26	354	20342	8.840504128639722	0.9999945820021743	0.0740542354713162	0.06572729744980389
GOTERM_BP_ALL	GO:0032501	multicellular organismal process	17	65.38461538461539	0.009308356288128438	GABRB3, GABRB2, ALOX15, CACNA1B, HTR1A, HTR1B, CACNA1A, PRKCA, ITPR3, CACNA1D, CACNA1C, GNAO1, GNAQ, GNB4, PLCB1, HRAS, PLCB2	26	7884	20342	1.6870292315497797	0.9999961809199653	0.0757155322461179	0.06720179173868336
GOTERM_BP_ALL	GO:0032880	regulation of protein localization	6	23.076923076923077	0.009735170401388805	GNAO1, GNAQ, CACNA1D, CACNA1C, PLCB1, HRAS	26	1097	20342	4.279223055886684	0.9999978506488525	0.07868482491719726	0.06983720592350941
GOTERM_BP_ALL	GO:0007207	phospholipase C-activating G protein-coupled acetylcholine receptor signaling pathway	2	7.6923076923076925	0.009791365019681218	GNAQ, PLCB1	26	8	20342	195.59615384615384	0.9999980073542508	0.07868482491719726	0.06983720592350941
GOTERM_BP_ALL	GO:0033555	multicellular organismal response to stress	3	11.538461538461538	0.010089430854933067	CACNA1B, HTR1A, CACNA1A	26	124	20342	18.928660049627794	0.9999986664410542	0.0805217810434606	0.07146760776271165
GOTERM_BP_ALL	GO:0051050	positive regulation of transport	6	23.076923076923077	0.010140674074438815	GNAQ, CACNA1B, CACNA1D, PRKCA, CACNA1C, PLCB1	26	1108	20342	4.236739794501528	0.9999987554247615	0.0805217810434606	0.07146760776271165
GOTERM_BP_ALL	GO:1904062	regulation of monoatomic cation transmembrane transport	4	15.384615384615385	0.010203141203358818	GNB2, CACNA1A, CACNA1D, CACNA1C	26	370	20342	8.458212058212059	0.9999988559131586	0.08053840452828795	0.07148236204009965
GOTERM_BP_ALL	GO:0007416	synapse assembly	3	11.538461538461538	0.010721438788187508	GABRB3, GABRB2, CACNA1A	26	128	20342	18.337139423076923	0.9999994311351508	0.08413176084377727	0.07467166779537653
GOTERM_BP_ALL	GO:0051121	hepoxilin metabolic process	2	7.6923076923076925	0.011008794737374794	ALOX15, ALOX12	26	9	20342	173.86324786324786	0.999999613898867	0.08466987089000237	0.07514927071496462
GOTERM_BP_ALL	GO:0071420	cellular response to histamine	2	7.6923076923076925	0.011008794737374794	GABRB3, GABRB2	26	9	20342	173.86324786324786	0.999999613898867	0.08466987089000237	0.07514927071496462
GOTERM_BP_ALL	GO:0051122	hepoxilin biosynthetic process	2	7.6923076923076925	0.011008794737374794	ALOX15, ALOX12	26	9	20342	173.86324786324786	0.999999613898867	0.08466987089000237	0.07514927071496462
GOTERM_BP_ALL	GO:0043266	regulation of potassium ion transport	3	11.538461538461538	0.011043896203043788	GNB2, GNAQ, CACNA1D	26	130	20342	18.055029585798817	0.9999996317537347	0.08466987089000237	0.07514927071496462
GOTERM_BP_ALL	GO:0009628	response to abiotic stimulus	7	26.923076923076923	0.01154057929803072	GABRB3, KCNJ6, HTR1B, ITPR2, PRKCA, CACNA1C, HRAS	26	1607	20342	3.408022593461299	0.9999998115921099	0.08797218733470274	0.07808026222210498
GOTERM_BP_ALL	GO:0065009	regulation of molecular function	7	26.923076923076923	0.011743233429286425	GNAO1, GNAQ, CACNA1A, CACNA1D, PRKCA, CACNA1C, HRAS	26	1613	20342	3.3953455100386285	0.9999998566793717	0.08900837156061414	0.07899993397883595
GOTERM_BP_ALL	GO:0001508	action potential	3	11.538461538461538	0.012036827369543725	GNAQ, CACNA1D, CACNA1C	26	136	20342	17.25848416289593	0.9999999035796634	0.09071823565520526	0.08051753449457497
GOTERM_BP_ALL	GO:0048856	anatomical structure development	14	53.84615384615385	0.012213641582984111	GABRB3, GABRB2, ALOX15, CACNA1B, CACNA1A, PRKCA, CACNA1D, ALOX12, CACNA1C, GNAO1, GNAQ, GNB4, PLCB1, HRAS	26	5858	20342	1.8698164246132836	0.9999999240593668	0.0915336959084315	0.08124130131602915
GOTERM_BP_ALL	GO:0048661	positive regulation of smooth muscle cell proliferation	3	11.538461538461538	0.01254753925403707	HTR1B, PRKCA, ALOX12	26	139	20342	16.88599889319314	0.999999951626666	0.09351071153567292	0.08299601383675917
GOTERM_BP_ALL	GO:0007275	multicellular organism development	12	46.15384615384615	0.013219933810506403	GNAO1, GABRB3, GABRB2, GNAQ, CACNA1B, GNB4, CACNA1A, CACNA1D, PRKCA, CACNA1C, PLCB1, HRAS	26	4553	20342	2.0620723445234757	0.999999980502873	0.09796768306542691	0.08695182664877471
GOTERM_BP_ALL	GO:0014062	regulation of serotonin secretion	2	7.6923076923076925	0.013439344828315686	HTR1A, HTR1B	26	11	20342	142.25174825174827	0.9999999855076835	0.09796768306542691	0.08695182664877471
GOTERM_BP_ALL	GO:0019372	lipoxygenase pathway	2	7.6923076923076925	0.013439344828315686	ALOX15, ALOX12	26	11	20342	142.25174825174827	0.9999999855076835	0.09796768306542691	0.08695182664877471
GOTERM_BP_ALL	GO:0099105	ion channel modulating, G protein-coupled receptor signaling pathway	2	7.6923076923076925	0.013439344828315686	GNAQ, PLCB1	26	11	20342	142.25174825174827	0.9999999855076835	0.09796768306542691	0.08695182664877471
GOTERM_BP_ALL	GO:0060341	regulation of cellular localization	6	23.076923076923077	0.01486333087540742	GNAO1, GNAQ, CACNA1D, CACNA1C, PLCB1, HRAS	26	1218	20342	3.854111405835544	0.9999999978898624	0.10775914884670379	0.09564230302436079
GOTERM_BP_ALL	GO:0014052	regulation of gamma-aminobutyric acid secretion	2	7.6923076923076925	0.015864159955749395	HTR1A, HTR1B	26	13	20342	120.36686390532545	0.9999999994562062	0.113759560907831	0.10096800608311238
GOTERM_BP_ALL	GO:0086012	membrane depolarization during cardiac muscle cell action potential	2	7.6923076923076925	0.015864159955749395	CACNA1D, CACNA1C	26	13	20342	120.36686390532545	0.9999999994562062	0.113759560907831	0.10096800608311238
GOTERM_BP_ALL	GO:0050808	synapse organization	4	15.384615384615385	0.01594680501481589	GABRB3, GABRB2, HTR1A, CACNA1A	26	437	20342	7.161415243795107	0.9999999995138391	0.113759560907831	0.10096800608311238
GOTERM_BP_ALL	GO:0043271	negative regulation of monoatomic ion transport	3	11.538461538461538	0.0165755682927134	GNAO1, GNAQ, HTR1B	26	161	20342	14.578595317725753	0.9999999997927544	0.11761600054510467	0.10439081307751419
GOTERM_BP_ALL	GO:0042428	serotonin metabolic process	2	7.6923076923076925	0.017074420962826818	MAOA, HTR1A	26	14	20342	111.76923076923077	0.9999999998946754	0.11988040823374198	0.10640060221045765
GOTERM_BP_ALL	GO:0034776	response to histamine	2	7.6923076923076925	0.017074420962826818	GABRB3, GABRB2	26	14	20342	111.76923076923077	0.9999999998946754	0.11988040823374198	0.10640060221045765
GOTERM_BP_ALL	GO:0006629	lipid metabolic process	6	23.076923076923077	0.01716768591847568	CYP4X1, PLA2G4B, ALOX15, ALOX12, PLCB1, PLCB2	26	1263	20342	3.7167915220171754	0.9999999999071983	0.11990415191228564	0.10642167606007961
GOTERM_BP_ALL	GO:0008277	regulation of G protein-coupled receptor signaling pathway	3	11.538461538461538	0.018160334873925772	HTR1B, PRKCA, PLCB1	26	169	20342	13.888484296768322	0.9999999999758941	0.12617649334279676	0.11198873172254227
GOTERM_BP_ALL	GO:1903305	regulation of regulated secretory pathway	3	11.538461538461538	0.018770668754925	HTR1B, CACNA1A, PRKCA	26	172	20342	13.646243291592128	0.9999999999894834	0.1292220459144829	0.1146918308566325
GOTERM_BP_ALL	GO:0032940	secretion by cell	4	15.384615384615385	0.018792411474819852	GNAO1, CACNA1B, CACNA1A, CACNA1C	26	465	20342	6.730190239867659	0.9999999999897897	0.1292220459144829	0.1146918308566325
GOTERM_BP_ALL	GO:0141124	intracellular signaling cassette	5	19.230769230769234	0.018944778103678374	ITPR2, CACNA1D, ITPR3, CACNA1C, HRAS	26	849	20342	4.60768324725922	0.9999999999917002	0.12960171277080487	0.11502880653720612
GOTERM_BP_ALL	GO:1901160	primary amino compound metabolic process	2	7.6923076923076925	0.020696637169396997	MAOA, HTR1A	26	17	20342	92.04524886877829	0.9999999999992351	0.14086384685701833	0.12502458371717368
GOTERM_BP_ALL	GO:0016192	vesicle-mediated transport	6	23.076923076923077	0.02102942707567338	GNAO1, ALOX15, HTR1B, CACNA1A, CACNA1C, HRAS	26	1330	20342	3.5295546558704456	0.9999999999995139	0.14240231329415376	0.12639005917562074
GOTERM_BP_ALL	GO:0045762	positive regulation of adenylate cyclase activity	2	7.6923076923076925	0.02190119235108831	CACNA1D, CACNA1C	26	18	20342	86.93162393162393	0.9999999999998519	0.14755651816339296	0.13096470577620486
GOTERM_BP_ALL	GO:0007213	G protein-coupled acetylcholine receptor signaling pathway	2	7.6923076923076925	0.02310432511022829	GNAQ, PLCB1	26	19	20342	82.35627530364373	0.9999999999999714	0.1544407572975287	0.13707485505267916
GOTERM_BP_ALL	GO:0032502	developmental process	14	53.84615384615385	0.023154536326466073	GABRB3, GABRB2, ALOX15, CACNA1B, CACNA1A, PRKCA, CACNA1D, ALOX12, CACNA1C, GNAO1, GNAQ, GNB4, PLCB1, HRAS	26	6312	20342	1.7353270936921128	0.9999999999999732	0.1544407572975287	0.13707485505267916
GOTERM_BP_ALL	GO:0043651	linoleic acid metabolic process	2	7.6923076923076925	0.02430603705540863	ALOX15, ALOX12	26	20	20342	78.23846153846155	0.9999999999999944	0.16131469369111998	0.14317586006768068
GOTERM_BP_ALL	GO:1902514	regulation of calcium ion transmembrane transport via high voltage-gated calcium channel	2	7.6923076923076925	0.025506329794700824	CACNA1D, CACNA1C	26	21	20342	74.51282051282051	0.9999999999999989	0.16761302436517683	0.14876598264495455
GOTERM_BP_ALL	GO:0051956	negative regulation of amino acid transport	2	7.6923076923076925	0.025506329794700824	HTR1A, HTR1B	26	21	20342	74.51282051282051	0.9999999999999989	0.16761302436517683	0.14876598264495455
GOTERM_BP_ALL	GO:0043279	response to alkaloid	3	11.538461538461538	0.02604065604814256	KCNJ6, HTR1A, HTR1B	26	205	20342	11.449530956848031	0.9999999999999994	0.17028546651089302	0.15113792529902348
GOTERM_BP_ALL	GO:0086019	cell-cell signaling involved in cardiac conduction	2	7.6923076923076925	0.0267052049367658	CACNA1D, CACNA1C	26	22	20342	71.12587412587413	0.9999999999999998	0.17239179709032615	0.15300741211015453
GOTERM_BP_ALL	GO:0042759	long-chain fatty acid biosynthetic process	2	7.6923076923076925	0.0267052049367658	ALOX15, ALOX12	26	22	20342	71.12587412587413	0.9999999999999998	0.17239179709032615	0.15300741211015453
GOTERM_BP_ALL	GO:0030534	adult behavior	3	11.538461538461538	0.026750451272636814	HTR1A, CACNA1A, CACNA1C	26	208	20342	11.284393491124261	0.9999999999999998	0.17239179709032615	0.15300741211015453
GOTERM_BP_ALL	GO:0140352	export from cell	4	15.384615384615385	0.02694778953793569	GNAO1, CACNA1B, CACNA1A, CACNA1C	26	534	20342	5.860558916738693	0.9999999999999999	0.17282861174810676	0.15339510967748007
GOTERM_BP_ALL	GO:1903169	regulation of calcium ion transmembrane transport	3	11.538461538461538	0.027228025158101177	CACNA1A, CACNA1D, CACNA1C	26	210	20342	11.176923076923078	0.9999999999999999	0.17379036153544006	0.1542487166851282
GOTERM_BP_ALL	GO:0051349	positive regulation of lyase activity	2	7.6923076923076925	0.02790266408495059	CACNA1D, CACNA1C	26	23	20342	68.03344481605352	1.0	0.175879752501592	0.1561031686370951
GOTERM_BP_ALL	GO:0097746	blood vessel diameter maintenance	3	11.538461538461538	0.027950905195155546	HTR1A, HTR1B, CACNA1C	26	213	20342	11.019501625135428	1.0	0.175879752501592	0.1561031686370951
GOTERM_BP_ALL	GO:0035296	regulation of tube diameter	3	11.538461538461538	0.027950905195155546	HTR1A, HTR1B, CACNA1C	26	213	20342	11.019501625135428	1.0	0.175879752501592	0.1561031686370951
GOTERM_BP_ALL	GO:0035150	regulation of tube size	3	11.538461538461538	0.02819359441989392	HTR1A, HTR1B, CACNA1C	26	214	20342	10.968008626887134	1.0	0.17657396693022767	0.1567193229725559
GOTERM_BP_ALL	GO:0007612	learning	3	11.538461538461538	0.028437144410765225	GABRB3, CACNA1C, PLCB1	26	215	20342	10.916994633273704	1.0	0.177267059083929	0.157334481225916
GOTERM_BP_ALL	GO:0086010	membrane depolarization during action potential	2	7.6923076923076925	0.02909870884061982	CACNA1D, CACNA1C	26	24	20342	65.19871794871796	1.0	0.17888330688196702	0.15876899201517913
GOTERM_BP_ALL	GO:1904862	inhibitory synapse assembly	2	7.6923076923076925	0.02909870884061982	GABRB3, GABRB2	26	24	20342	65.19871794871796	1.0	0.17888330688196702	0.15876899201517913
GOTERM_BP_ALL	GO:0031281	positive regulation of cyclase activity	2	7.6923076923076925	0.02909870884061982	CACNA1D, CACNA1C	26	24	20342	65.19871794871796	1.0	0.17888330688196702	0.15876899201517913
GOTERM_BP_ALL	GO:0048015	phosphatidylinositol-mediated signaling	2	7.6923076923076925	0.03029334080663697	PLCB1, PLCB2	26	25	20342	62.59076923076923	1.0	0.18452655998198045	0.16377769641579074
GOTERM_BP_ALL	GO:1901570	fatty acid derivative biosynthetic process	2	7.6923076923076925	0.03029334080663697	ALOX15, ALOX12	26	25	20342	62.59076923076923	1.0	0.18452655998198045	0.16377769641579074
GOTERM_BP_ALL	GO:0030900	forebrain development	4	15.384615384615385	0.03058378973042446	GNAO1, GNAQ, CACNA1C, PLCB1	26	561	20342	5.578499931441108	1.0	0.18544897954721012	0.16459639564010256
GOTERM_BP_ALL	GO:0043410	positive regulation of MAPK cascade	4	15.384615384615385	0.030723256514325205	ALOX15, PRKCA, PLCB1, HRAS	26	562	20342	5.568573774979469	1.0	0.18545169316791774	0.16459880413104544
GOTERM_BP_ALL	GO:0048660	regulation of smooth muscle cell proliferation	3	11.538461538461538	0.031172350486325707	HTR1B, PRKCA, ALOX12	26	226	20342	10.3856364874064	1.0	0.18731493490431755	0.16625253592707043
GOTERM_BP_ALL	GO:0048522	positive regulation of cellular process	14	53.84615384615385	0.03140191139985449	MAOA, ALOX15, CACNA1B, HTR1A, HTR1B, PRKCA, ITPR3, CACNA1D, ALOX12, CACNA1C, GNG5, GNAQ, PLCB1, HRAS	26	6550	20342	1.6722724603640633	1.0	0.18751371942507497	0.1664289683652839
GOTERM_BP_ALL	GO:0097164	ammonium ion metabolic process	2	7.6923076923076925	0.03148656158262128	MAOA, HTR1A	26	26	20342	60.18343195266272	1.0	0.18751371942507497	0.1664289683652839
GOTERM_BP_ALL	GO:0042430	indole-containing compound metabolic process	2	7.6923076923076925	0.03267837276461473	MAOA, HTR1A	26	27	20342	57.95441595441596	1.0	0.19203942408808833	0.17044578569737373
GOTERM_BP_ALL	GO:0090330	regulation of platelet aggregation	2	7.6923076923076925	0.03267837276461473	PRKCA, ALOX12	26	27	20342	57.95441595441596	1.0	0.19203942408808833	0.17044578569737373
GOTERM_BP_ALL	GO:0045761	regulation of adenylate cyclase activity	2	7.6923076923076925	0.03267837276461473	CACNA1D, CACNA1C	26	27	20342	57.95441595441596	1.0	0.19203942408808833	0.17044578569737373
GOTERM_BP_ALL	GO:0051048	negative regulation of secretion	3	11.538461538461538	0.03322510707415638	GNAO1, HTR1A, HTR1B	26	234	20342	10.030571992110454	1.0	0.19337453239730965	0.1716307693841189
GOTERM_BP_ALL	GO:0017157	regulation of exocytosis	3	11.538461538461538	0.03322510707415638	HTR1B, CACNA1A, PRKCA	26	234	20342	10.030571992110454	1.0	0.19337453239730965	0.1716307693841189
GOTERM_BP_ALL	GO:0048519	negative regulation of biological process	13	50.0	0.03334357644412421	ALOX15, HTR1A, ITPR2, HTR1B, CACNA1A, PRKCA, ITPR3, ALOX12, GNAO1, GNAQ, PLCB1, HRAS, PLCB2	26	5875	20342	1.7312340425531914	1.0	0.19337453239730965	0.1716307693841189
GOTERM_BP_ALL	GO:0070374	positive regulation of ERK1 and ERK2 cascade	3	11.538461538461538	0.03348539504031374	ALOX15, PRKCA, HRAS	26	235	20342	9.987888707037644	1.0	0.19337453239730965	0.1716307693841189
GOTERM_BP_ALL	GO:0007212	G protein-coupled dopamine receptor signaling pathway	2	7.6923076923076925	0.0338687759486264	GNAO1, GNAQ	26	28	20342	55.88461538461539	1.0	0.19474546170460183	0.17284754622057613
GOTERM_BP_ALL	GO:0023061	signal release	3	11.538461538461538	0.03453465806713937	CACNA1B, CACNA1A, CACNA1C	26	239	20342	9.820727389765047	1.0	0.1977220337406177	0.17548942125104297
GOTERM_BP_ALL	GO:0050877	nervous system process	8	30.76923076923077	0.03492935586680137	GABRB3, CACNA1A, CACNA1D, PRKCA, ITPR3, CACNA1C, PLCB1, PLCB2	26	2631	20342	2.3789726047422746	1.0	0.1990088034855127	0.17663150174426315
GOTERM_BP_ALL	GO:1904627	response to phorbol 13-acetate 12-myristate	2	7.6923076923076925	0.03505777272795763	CACNA1B, PRKCA	26	29	20342	53.95755968169761	1.0	0.1990088034855127	0.17663150174426315
GOTERM_BP_ALL	GO:0008217	regulation of blood pressure	3	11.538461538461538	0.03559679299835443	GNAQ, CACNA1B, CACNA1C	26	243	20342	9.659069325735993	1.0	0.20121238076188477	0.17858730046632051
GOTERM_BP_ALL	GO:0046475	glycerophospholipid catabolic process	2	7.6923076923076925	0.03624536469719195	PLA2G4B, PLCB1	26	30	20342	52.15897435897436	1.0	0.20401399369643064	0.1810738894577016
GOTERM_BP_ALL	GO:0032891	negative regulation of organic acid transport	2	7.6923076923076925	0.03743155344519808	HTR1A, HTR1B	26	31	20342	50.47642679900745	1.0	0.2083515502903466	0.18492371480042757
GOTERM_BP_ALL	GO:0009987	cellular process	26	100.0	0.03745604696437019	GABRB3, GABRB2, MAOA, ALOX15, CACNA1B, ITPR2, CACNA1A, ITPR3, CACNA1D, ALOX12, CACNA1C, GNG3, CYP4X1, GNG5, HRAS, KCNJ6, PLA2G4B, HTR1A, HTR1B, PRKCA, GNAO1, GNB2, GNAQ, GNB4, PLCB1, PLCB2	26	17839	20342	1.1403105555244128	1.0	0.2083515502903466	0.18492371480042757
GOTERM_BP_ALL	GO:0048468	cell development	8	30.76923076923077	0.037484536783870454	GNAO1, GABRB3, GABRB2, GNAQ, CACNA1A, PRKCA, CACNA1C, HRAS	26	2670	20342	2.344223566695477	1.0	0.2083515502903466	0.18492371480042757
GOTERM_BP_ALL	GO:0043085	positive regulation of catalytic activity	4	15.384615384615385	0.038603189571910675	GNAO1, CACNA1D, CACNA1C, HRAS	26	615	20342	5.088680425265792	1.0	0.21199258564981466	0.1881553383878415
GOTERM_BP_ALL	GO:0051932	synaptic transmission, GABAergic	2	7.6923076923076925	0.03861634056439652	GABRB3, GABRB2	26	32	20342	48.89903846153846	1.0	0.21199258564981466	0.1881553383878415
GOTERM_BP_ALL	GO:0007187	G protein-coupled receptor signaling pathway, coupled to cyclic nucleotide second messenger	2	7.6923076923076925	0.03861634056439652	HTR1A, HTR1B	26	32	20342	48.89903846153846	1.0	0.21199258564981466	0.1881553383878415
GOTERM_BP_ALL	GO:0006887	exocytosis	3	11.538461538461538	0.038859029144075734	GNAO1, CACNA1A, CACNA1C	26	255	20342	9.204524886877829	1.0	0.2124505937631026	0.18856184633846587
GOTERM_BP_ALL	GO:0090066	regulation of anatomical structure size	4	15.384615384615385	0.039395786837324455	ALOX15, HTR1A, HTR1B, CACNA1C	26	620	20342	5.047642679900744	1.0	0.21450603935098295	0.1903861698587435
GOTERM_BP_ALL	GO:0086065	cell communication involved in cardiac conduction	2	7.6923076923076925	0.039799727639096026	CACNA1D, CACNA1C	26	33	20342	47.41724941724942	1.0	0.21582453931119552	0.19155641270199064
GOTERM_BP_ALL	GO:0021953	central nervous system neuron differentiation	3	11.538461538461538	0.04025122157562194	GNAQ, CACNA1A, PRKCA	26	260	20342	9.027514792899408	1.0	0.21738918859060596	0.1929451269050056
GOTERM_BP_ALL	GO:0086002	cardiac muscle cell action potential involved in contraction	2	7.6923076923076925	0.0409817162550179	CACNA1D, CACNA1C	26	34	20342	46.022624434389144	1.0	0.2204419737265882	0.19565464534653706
GOTERM_BP_ALL	GO:0046903	secretion	4	15.384615384615385	0.04149593139434573	GNAO1, CACNA1B, CACNA1A, CACNA1C	26	633	20342	4.943978612225058	1.0	0.22231153606448675	0.19731398703174835
GOTERM_BP_ALL	GO:0060384	innervation	2	7.6923076923076925	0.042162307997403774	GABRB3, GABRB2	26	35	20342	44.70769230769231	1.0	0.22446297051108424	0.19922350606081243
GOTERM_BP_ALL	GO:0043066	negative regulation of apoptotic process	5	19.230769230769234	0.04223403718012155	GNAQ, CACNA1A, PRKCA, ALOX12, HRAS	26	1090	20342	3.588920254057869	1.0	0.22446297051108424	0.19922350606081243
GOTERM_BP_ALL	GO:0048518	positive regulation of biological process	14	53.84615384615385	0.04450181639370719	MAOA, ALOX15, CACNA1B, HTR1A, HTR1B, PRKCA, ITPR3, CACNA1D, ALOX12, CACNA1C, GNG5, GNAQ, PLCB1, HRAS	26	6843	20342	1.6006699715599322	1.0	0.23473816515493537	0.20834331899808356
GOTERM_BP_ALL	GO:0043278	response to morphine	2	7.6923076923076925	0.04451930718455671	KCNJ6, HTR1A	26	37	20342	42.29106029106029	1.0	0.23473816515493537	0.20834331899808356
GOTERM_BP_ALL	GO:0086091	regulation of heart rate by cardiac conduction	2	7.6923076923076925	0.04569571778758795	CACNA1D, CACNA1C	26	38	20342	41.178137651821864	1.0	0.23913848834297893	0.21224885322195433
GOTERM_BP_ALL	GO:0003018	vascular process in circulatory system	3	11.538461538461538	0.04571237970574185	HTR1A, HTR1B, CACNA1C	26	279	20342	8.412737799834575	1.0	0.23913848834297893	0.21224885322195433
GOTERM_BP_ALL	GO:0014072	response to isoquinoline alkaloid	2	7.6923076923076925	0.04687073783505774	KCNJ6, HTR1A	26	39	20342	40.12228796844182	1.0	0.2442404854373712	0.21677716248714204
GOTERM_BP_ALL	GO:0043069	negative regulation of programmed cell death	5	19.230769230769234	0.047077687908655456	GNAQ, CACNA1A, PRKCA, ALOX12, HRAS	26	1129	20342	3.464945152279076	1.0	0.24436434112897426	0.21688709137684067
GOTERM_BP_ALL	GO:0008284	positive regulation of cell population proliferation	5	19.230769230769234	0.047849954423411264	GNG5, HTR1B, PRKCA, ALOX12, HRAS	26	1135	20342	3.4466282616062354	1.0	0.24741022946058383	0.21959048851674007
GOTERM_BP_ALL	GO:0086001	cardiac muscle cell action potential	2	7.6923076923076925	0.04804436890530715	CACNA1D, CACNA1C	26	40	20342	39.119230769230775	1.0	0.24745632478640828	0.21963140070997555
GOTERM_BP_ALL	GO:0051953	negative regulation of amine transport	2	7.6923076923076925	0.04921661256265667	HTR1A, HTR1B	26	41	20342	38.16510318949343	1.0	0.2505914548037557	0.22241400486330345
GOTERM_BP_ALL	GO:0034110	regulation of homotypic cell-cell adhesion	2	7.6923076923076925	0.04921661256265667	PRKCA, ALOX12	26	41	20342	38.16510318949343	1.0	0.2505914548037557	0.22241400486330345
GOTERM_BP_ALL	GO:0086003	cardiac muscle cell contraction	2	7.6923076923076925	0.04921661256265667	CACNA1D, CACNA1C	26	41	20342	38.16510318949343	1.0	0.2505914548037557	0.22241400486330345
GOTERM_BP_ALL	GO:0099170	postsynaptic modulation of chemical synaptic transmission	2	7.6923076923076925	0.052725034805344274	GNAO1, PLCB1	26	44	20342	35.56293706293707	1.0	0.2674342069594268	0.23736289433280466
GOTERM_BP_ALL	GO:0016042	lipid catabolic process	3	11.538461538461538	0.054543883102098296	PLA2G4B, PLCB1, PLCB2	26	308	20342	7.620629370629371	1.0	0.27561189415984516	0.2446210514881984
GOTERM_BP_ALL	GO:1990806	ligand-gated ion channel signaling pathway	2	7.6923076923076925	0.0550570747053475	GNAQ, PLCB1	26	46	20342	34.01672240802676	1.0	0.27611329946215624	0.24506607688395277
GOTERM_BP_ALL	GO:0017156	calcium-ion regulated exocytosis	2	7.6923076923076925	0.0550570747053475	CACNA1A, CACNA1C	26	46	20342	34.01672240802676	1.0	0.27611329946215624	0.24506607688395277
GOTERM_BP_ALL	GO:0006636	unsaturated fatty acid biosynthetic process	2	7.6923076923076925	0.0562210268689246	ALOX15, ALOX12	26	47	20342	33.292962356792145	1.0	0.28089456870091917	0.24930972214534355
GOTERM_BP_ALL	GO:0009395	phospholipid catabolic process	2	7.6923076923076925	0.057383602592932376	PLA2G4B, PLCB1	26	48	20342	32.59935897435898	1.0	0.28457147159469065	0.2525731801859923
GOTERM_BP_ALL	GO:0099505	regulation of presynaptic membrane potential	2	7.6923076923076925	0.057383602592932376	GABRB2, KCNJ6	26	48	20342	32.59935897435898	1.0	0.28457147159469065	0.2525731801859923
GOTERM_BP_ALL	GO:0033043	regulation of organelle organization	5	19.230769230769234	0.0584018977694349	ALOX15, CACNA1B, HTR1A, PLCB1, HRAS	26	1212	20342	3.227659304391978	1.0	0.2885486356460228	0.2561031368852256
GOTERM_BP_ALL	GO:0050913	sensory perception of bitter taste	2	7.6923076923076925	0.06086308671575164	ITPR3, PLCB2	26	51	20342	30.681749622926098	1.0	0.2995991058258771	0.2659110504481548
GOTERM_BP_ALL	GO:0007215	glutamate receptor signaling pathway	2	7.6923076923076925	0.06202017226459271	GNAQ, PLCB1	26	52	20342	30.09171597633136	1.0	0.3030582776592186	0.26898125993142036
GOTERM_BP_ALL	GO:0007628	adult walking behavior	2	7.6923076923076925	0.06202017226459271	CACNA1A, CACNA1C	26	52	20342	30.09171597633136	1.0	0.3030582776592186	0.26898125993142036
GOTERM_BP_ALL	GO:0048265	response to pain	2	7.6923076923076925	0.06317588915343603	CACNA1B, CACNA1A	26	53	20342	29.523947750362844	1.0	0.30646049502066786	0.27200091911879365
GOTERM_BP_ALL	GO:0035640	exploration behavior	2	7.6923076923076925	0.06317588915343603	GABRB3, HTR1A	26	53	20342	29.523947750362844	1.0	0.30646049502066786	0.27200091911879365
GOTERM_BP_ALL	GO:0070372	regulation of ERK1 and ERK2 cascade	3	11.538461538461538	0.06627587054812924	ALOX15, PRKCA, HRAS	26	344	20342	6.823121645796064	1.0	0.320333374315958	0.2843138794528443
GOTERM_BP_ALL	GO:0095500	acetylcholine receptor signaling pathway	2	7.6923076923076925	0.06663484338783049	GNAQ, PLCB1	26	56	20342	27.942307692307693	1.0	0.32090570786774686	0.2848218576577303
GOTERM_BP_ALL	GO:0071312	cellular response to alkaloid	2	7.6923076923076925	0.06778510114734851	KCNJ6, HTR1B	26	57	20342	27.452091767881246	1.0	0.3233743832014242	0.28701294580995973
GOTERM_BP_ALL	GO:0046503	glycerolipid catabolic process	2	7.6923076923076925	0.06778510114734851	PLA2G4B, PLCB1	26	57	20342	27.452091767881246	1.0	0.3233743832014242	0.28701294580995973
GOTERM_BP_ALL	GO:0009967	positive regulation of signal transduction	6	23.076923076923077	0.06787468313073372	MAOA, ALOX15, PRKCA, ALOX12, PLCB1, HRAS	26	1826	20342	2.570814727441234	1.0	0.3233743832014242	0.28701294580995973
GOTERM_BP_ALL	GO:0061337	cardiac conduction	2	7.6923076923076925	0.06893399799319905	CACNA1D, CACNA1C	26	58	20342	26.978779840848805	1.0	0.32493976439197003	0.2884023096252568
GOTERM_BP_ALL	GO:1901568	fatty acid derivative metabolic process	2	7.6923076923076925	0.06893399799319905	ALOX15, ALOX12	26	58	20342	26.978779840848805	1.0	0.32493976439197003	0.2884023096252568
GOTERM_BP_ALL	GO:0019098	reproductive behavior	2	7.6923076923076925	0.06893399799319905	GABRB3, GNAQ	26	58	20342	26.978779840848805	1.0	0.32493976439197003	0.2884023096252568
GOTERM_BP_ALL	GO:0043408	regulation of MAPK cascade	4	15.384615384615385	0.06972653774986609	ALOX15, PRKCA, PLCB1, HRAS	26	783	20342	3.9968562727183423	1.0	0.3275183146419766	0.2906909179431037
GOTERM_BP_ALL	GO:1905145	cellular response to acetylcholine	2	7.6923076923076925	0.07122771510284896	GNAQ, PLCB1	26	60	20342	26.07948717948718	1.0	0.33339569104280886	0.2959074199360462
GOTERM_BP_ALL	GO:0009725	response to hormone	5	19.230769230769234	0.07207130772325954	GNAQ, HTR1B, PRKCA, PLCB1, HRAS	26	1301	20342	3.006858629456631	1.0	0.33616477098890984	0.2983651340711164
GOTERM_BP_ALL	GO:0043086	negative regulation of catalytic activity	3	11.538461538461538	0.07243563318935793	GNAQ, PRKCA, HRAS	26	362	20342	6.483850403739907	1.0	0.3366868803993152	0.29882853552682853
GOTERM_BP_ALL	GO:0090659	walking behavior	2	7.6923076923076925	0.07351600704286766	CACNA1A, CACNA1C	26	62	20342	25.238213399503724	1.0	0.3393437833743442	0.30118668629327094
GOTERM_BP_ALL	GO:0051955	regulation of amino acid transport	2	7.6923076923076925	0.07351600704286766	HTR1A, HTR1B	26	62	20342	25.238213399503724	1.0	0.3393437833743442	0.30118668629327094
GOTERM_BP_ALL	GO:1905144	response to acetylcholine	2	7.6923076923076925	0.074658122418522	GNAQ, PLCB1	26	63	20342	24.837606837606838	1.0	0.34224720036532075	0.30376363210835067
GOTERM_BP_ALL	GO:0043113	receptor clustering	2	7.6923076923076925	0.074658122418522	HTR1A, CACNA1A	26	63	20342	24.837606837606838	1.0	0.34224720036532075	0.30376363210835067
GOTERM_BP_ALL	GO:0070252	actin-mediated cell contraction	2	7.6923076923076925	0.0780763645812433	CACNA1D, CACNA1C	26	66	20342	23.70862470862471	1.0	0.3566913368197896	0.316583615288329
GOTERM_BP_ALL	GO:0051130	positive regulation of cellular component organization	5	19.230769230769234	0.07923313213854793	ALOX15, HTR1A, PRKCA, PLCB1, HRAS	26	1344	20342	2.910657051282051	1.0	0.36074060843966876	0.3201775715086715
GOTERM_BP_ALL	GO:0006950	response to stress	9	34.61538461538461	0.08069101755007828	GNAO1, ALOX15, CACNA1B, HTR1A, CACNA1A, ITPR2, PRKCA, ITPR3, HRAS	26	3816	20342	1.8452467343976777	1.0	0.36612863065239604	0.32495974414725404
GOTERM_BP_ALL	GO:2000300	regulation of synaptic vesicle exocytosis	2	7.6923076923076925	0.08148248293894386	HTR1B, PRKCA	26	69	20342	22.677814938684506	1.0	0.3684665499679699	0.3270347789820662
GOTERM_BP_ALL	GO:0090102	cochlea development	2	7.6923076923076925	0.08261516867882282	GABRB3, GABRB2	26	70	20342	22.353846153846156	1.0	0.37232646965388394	0.3304606747152913
GOTERM_BP_ALL	GO:0031175	neuron projection development	4	15.384615384615385	0.08389570524597859	GNAO1, CACNA1A, PRKCA, CACNA1C	26	847	20342	3.6948506039415134	1.0	0.3768244808018028	0.33445291249575304
GOTERM_BP_ALL	GO:0060119	inner ear receptor cell development	2	7.6923076923076925	0.08487651871435405	GABRB3, GABRB2	26	72	20342	21.732905982905983	1.0	0.37741758654982765	0.33497932719265067
GOTERM_BP_ALL	GO:0048857	neural nucleus development	2	7.6923076923076925	0.08487651871435405	GNB4, CACNA1A	26	72	20342	21.732905982905983	1.0	0.37741758654982765	0.33497932719265067
GOTERM_BP_ALL	GO:0019369	arachidonate metabolic process	2	7.6923076923076925	0.08487651871435405	ALOX15, ALOX12	26	72	20342	21.732905982905983	1.0	0.37741758654982765	0.33497932719265067
GOTERM_BP_ALL	GO:0098926	postsynaptic signal transduction	2	7.6923076923076925	0.08713251697231882	GNAQ, PLCB1	26	74	20342	21.145530145530145	1.0	0.3861620519636987	0.3427405318778255
GOTERM_BP_ALL	GO:0050909	sensory perception of taste	2	7.6923076923076925	0.0927491781897675	ITPR3, PLCB2	26	79	20342	19.807205452775076	1.0	0.40834126635362983	0.3624258316062202
GOTERM_BP_ALL	GO:0060048	cardiac muscle contraction	2	7.6923076923076925	0.0927491781897675	CACNA1D, CACNA1C	26	79	20342	19.807205452775076	1.0	0.40834126635362983	0.3624258316062202
GOTERM_BP_ALL	GO:0032970	regulation of actin filament-based process	3	11.538461538461538	0.09802601237203282	ALOX15, CACNA1C, HRAS	26	432	20342	5.433226495726496	1.0	0.4301536200799072	0.38178552187002257

## Sheet: Table_S2
Supplementary Table S2. GO terms for DEGs associated with response to short-term restraint stress in the hypothalamus of normotensive WAG rats
	Category	Term	Count	%	PValue	Genes	List Total	Pop Hits	Pop Total	Fold Enrichment	Bonferroni	Benjamini	FDR
GOTERM_BP_ALL	GO:0032879	regulation of localization	16	72.72727272727273	3.8605600892177573E-10	PRKCG, APP, MAP2K1, MAOB, CACNA1B, HTR1A, PLA2G4A, CACNA1D, HTR2A, GNAI1, PLCB4, GNAQ, PLCB1, HRAS, PLCB2, RAPGEF3	22	2437	20342	6.070653187600254	6.705789864502876E-7	6.705792874971244E-7	6.018613179090483E-7
GOTERM_BP_ALL	GO:0097553	calcium ion transmembrane import into cytosol	6	27.27272727272727	3.63157822681509E-8	PLCB4, CACNA1B, CACNA1D, HTR2A, PLCB1, PLCB2	22	94	20342	59.01934235976788	6.307852541498349E-5	2.737704845037513E-5	2.4571570831395985E-5
GOTERM_BP_ALL	GO:0007610	behavior	10	45.45454545454545	5.11096362912406E-8	PRKCG, GABRB3, APP, GNAQ, CACNA1B, HTR1A, CACNA1D, HTR2A, PLCB1, RAPGEF3	22	820	20342	11.276053215077605	8.877349992308936E-5	2.737704845037513E-5	2.4571570831395985E-5
GOTERM_BP_ALL	GO:1901698	response to nitrogen compound	12	54.54545454545454	8.428498196040704E-8	PRKCG, GABRB3, APP, GNAQ, CACNA1B, HTR1A, PLA2G4A, CACNA1D, HTR2A, PLCB1, HRAS, RAPGEF3	22	1551	20342	7.153859679971864	1.4639230349378085E-4	2.737704845037513E-5	2.4571570831395985E-5
GOTERM_BP_ALL	GO:0051049	regulation of transport	13	59.09090909090909	9.257238745759869E-8	PRKCG, APP, MAP2K1, MAOB, CACNA1B, HTR1A, PLA2G4A, CACNA1D, HTR2A, PLCB4, GNAQ, PLCB1, RAPGEF3	22	1987	20342	6.049457839593723	1.607853170505491E-4	2.737704845037513E-5	2.4571570831395985E-5
GOTERM_BP_ALL	GO:1901699	cellular response to nitrogen compound	10	45.45454545454545	9.456666131390373E-8	GABRB3, APP, GNAQ, HTR1A, PLA2G4A, CACNA1D, HTR2A, PLCB1, HRAS, RAPGEF3	22	881	20342	10.495304922092663	1.6424880809662312E-4	2.737704845037513E-5	2.4571570831395985E-5
GOTERM_BP_ALL	GO:0007200	phospholipase C-activating G protein-coupled receptor signaling pathway	6	27.27272727272727	1.8494861192995984E-7	PRKCG, PLCB4, GNAQ, HTR2A, PLCB1, PLCB2	22	130	20342	42.67552447552447	3.212041716097458E-4	4.5893676988905747E-5	4.119069799982963E-5
GOTERM_BP_ALL	GO:0023051	regulation of signaling	16	72.72727272727273	3.452752372442816E-7	PRKCG, APP, MAP2K1, MAOA, CACNA1B, HTR1A, CACNA1D, ALOX12, HTR2A, GNAI1, PLCB4, GNAQ, PLCB1, PRKACB, HRAS, RAPGEF3	22	3957	20342	3.7387368759620463	5.995633807122092E-4	6.261812043883455E-5	5.620129520100349E-5
GOTERM_BP_ALL	GO:0010646	regulation of cell communication	16	72.72727272727273	3.4887746758408375E-7	PRKCG, APP, MAP2K1, MAOA, CACNA1B, HTR1A, CACNA1D, ALOX12, HTR2A, GNAI1, PLCB4, GNAQ, PLCB1, PRKACB, HRAS, RAPGEF3	22	3960	20342	3.7359044995408635	6.058166858232683E-4	6.261812043883455E-5	5.620129520100349E-5
GOTERM_BP_ALL	GO:1903530	regulation of secretion by cell	9	40.909090909090914	3.8656728334277315E-7	PRKCG, MAOB, GNAQ, CACNA1B, HTR1A, PLA2G4A, CACNA1D, HTR2A, PLCB1	22	738	20342	11.276053215077606	6.712421170131933E-4	6.261812043883455E-5	5.620129520100349E-5
GOTERM_BP_ALL	GO:0050804	modulation of chemical synaptic transmission	9	40.909090909090914	4.282246000174021E-7	PRKCG, APP, PLCB4, CACNA1B, HTR1A, HTR2A, PLCB1, HRAS, GNAI1	22	748	20342	11.125303840544483	7.435497192690432E-4	6.261812043883455E-5	5.620129520100349E-5
GOTERM_BP_ALL	GO:0099177	regulation of trans-synaptic signaling	9	40.909090909090914	4.3259495985377933E-7	PRKCG, APP, PLCB4, CACNA1B, HTR1A, HTR2A, PLCB1, HRAS, GNAI1	22	749	20342	11.110450297366185	7.511353642838392E-4	6.261812043883455E-5	5.620129520100349E-5
GOTERM_BP_ALL	GO:1901700	response to oxygen-containing compound	13	59.09090909090909	7.869288984063745E-7	PRKCG, APP, MAOB, CACNA1B, HTR1A, PLA2G4A, CACNA1D, HTR2A, GNAI1, GNAQ, PLCB1, HRAS, RAPGEF3	22	2412	20342	4.983529323081562	0.001365962257429576	9.500578787012087E-5	8.527001916495017E-5
GOTERM_BP_ALL	GO:0007399	nervous system development	13	59.09090909090909	7.905016987579529E-7	PRKCG, GABRB3, APP, MAP2K1, MAOB, CACNA1B, CACNA1D, GNAQ, GNB4, PLCB1, PRKACB, HRAS, RAPGEF3	22	2413	20342	4.981464039483103	0.0013721597202631663	9.500578787012087E-5	8.527001916495017E-5
GOTERM_BP_ALL	GO:0051046	regulation of secretion	9	40.909090909090914	8.204299470649471E-7	PRKCG, MAOB, GNAQ, CACNA1B, HTR1A, PLA2G4A, CACNA1D, HTR2A, PLCB1	22	815	20342	10.210708310094812	0.0014240724478260525	9.500578787012087E-5	8.527001916495017E-5
GOTERM_BP_ALL	GO:0098664	G protein-coupled serotonin receptor signaling pathway	4	18.181818181818183	9.090676609402775E-7	GNAQ, HTR1A, HTR2A, GNAI1	22	19	20342	194.6602870813397	0.0015778051992865194	9.869065794082887E-5	8.857728021286829E-5
GOTERM_BP_ALL	GO:0043269	regulation of monoatomic ion transport	8	36.36363636363637	1.1720300688763165E-6	PLCB4, MAOB, GNAQ, CACNA1B, HTR1A, CACNA1D, HTR2A, RAPGEF3	22	577	20342	12.81991492043485	0.0020337465519281173	1.1975389586106834E-4	1.0748205161048102E-4
GOTERM_BP_ALL	GO:0007611	learning or memory	7	31.818181818181817	1.474504832623505E-6	PRKCG, GABRB3, APP, CACNA1D, HTR2A, PLCB1, RAPGEF3	22	369	20342	17.540527223454053	0.0025579396653194753	1.4228971634816824E-4	1.2770850189222467E-4
GOTERM_BP_ALL	GO:0070588	calcium ion transmembrane transport	6	27.27272727272727	2.4982490273705313E-6	PLCB4, CACNA1B, CACNA1D, HTR2A, PLCB1, PLCB2	22	220	20342	25.217355371900826	0.004330062111767674	2.2839255581803226E-4	2.0498790703529782E-4
GOTERM_BP_ALL	GO:0050890	cognition	7	31.818181818181817	2.9105359507055925E-6	PRKCG, GABRB3, APP, CACNA1D, HTR2A, PLCB1, RAPGEF3	22	415	20342	15.596276013143482	0.005042850224970752	2.527800473187807E-4	2.2687627735750094E-4
GOTERM_BP_ALL	GO:0065008	regulation of biological quality	14	63.63636363636363	5.4155002882078545E-6	PRKCG, GABRB3, APP, MAP2K1, CACNA1B, HTR1A, CACNA1D, ALOX12, HTR2A, GNAI1, GNAQ, PLCB1, HRAS, RAPGEF3	22	3479	20342	3.7208706786171573	0.009362644407393761	4.479392381246211E-4	4.020364261579069E-4
GOTERM_BP_ALL	GO:0007267	cell-cell signaling	8	36.36363636363637	5.780740018561513E-6	PRKCG, GABRB3, GNAQ, CACNA1B, HTR1A, CACNA1D, HTR2A, PLCB1	22	734	20342	10.077780530096607	0.009990930154108901	4.5641570055642494E-4	4.096442585880636E-4
GOTERM_BP_ALL	GO:0042221	response to chemical	17	77.27272727272727	6.251762069724748E-6	PRKCG, GABRB3, APP, MAP2K1, MAOB, CACNA1B, HTR1A, PLA2G4A, CACNA1D, ALOX12, HTR2A, GNAI1, GNAQ, PLCB1, HRAS, PLCB2, RAPGEF3	22	5696	20342	2.75962397854954	0.010800594830752575	4.7214394413529946E-4	4.237607420304731E-4
GOTERM_BP_ALL	GO:0099536	synaptic signaling	7	31.818181818181817	6.797694320337578E-6	PRKCG, GABRB3, GNAQ, CACNA1B, HTR1A, HTR2A, PLCB1	22	481	20342	13.456246456246458	0.011738198605246386	4.919831264344322E-4	4.415668935585951E-4
GOTERM_BP_ALL	GO:0006816	calcium ion transport	6	27.27272727272727	7.5523751412276725E-6	PLCB4, CACNA1B, CACNA1D, HTR2A, PLCB1, PLCB2	22	276	20342	20.10079051383399	0.013032852350124191	5.247390248124987E-4	4.7096611380695764E-4
GOTERM_BP_ALL	GO:0043266	regulation of potassium ion transport	5	22.727272727272727	8.76054022786559E-6	PLCB4, GNAQ, CACNA1D, HTR2A, RAPGEF3	22	130	20342	35.56293706293706	0.01510192963844037	5.852714759924049E-4	5.252954698170175E-4
GOTERM_BP_ALL	GO:1903522	regulation of blood circulation	6	27.27272727272727	9.600258963993376E-6	APP, MAP2K1, CACNA1B, HTR1A, CACNA1D, HTR2A	22	290	20342	19.13040752351097	0.016537459536095978	6.176166600169072E-4	5.543260638839138E-4
GOTERM_BP_ALL	GO:0070887	cellular response to chemical stimulus	12	54.54545454545454	1.1084282105459933E-5	GABRB3, APP, GNAQ, HTR1A, PLA2G4A, CACNA1D, ALOX12, HTR2A, PLCB1, HRAS, GNAI1, RAPGEF3	22	2521	20342	4.401283761854963	0.019069339834813293	6.87621357756568E-4	6.171569929432869E-4
GOTERM_BP_ALL	GO:1901701	cellular response to oxygen-containing compound	10	45.45454545454545	1.2644693226816396E-5	APP, GNAQ, HTR1A, PLA2G4A, CACNA1D, HTR2A, PLCB1, HRAS, GNAI1, RAPGEF3	22	1582	20342	5.84473049074819	0.021724519295560296	7.573735218958647E-4	6.797612669174745E-4
GOTERM_BP_ALL	GO:0023052	signaling	17	77.27272727272727	1.5640897542185295E-5	PRKCG, GABRB3, APP, MAP2K1, CACNA1B, HTR1A, CACNA1D, HTR2A, GNAI1, PLCB4, GNAQ, GNB4, PLCB1, PRKACB, HRAS, PLCB2, RAPGEF3	22	6077	20342	2.5866082247520454	0.026802708828317146	8.918568010869355E-4	8.004633004574165E-4
GOTERM_BP_ALL	GO:0010543	regulation of platelet activation	4	18.181818181818183	1.591684561525331E-5	GNAQ, PLA2G4A, ALOX12, HTR2A	22	48	20342	77.0530303030303	0.0272690790878396	8.918568010869355E-4	8.004633004574165E-4
GOTERM_BP_ALL	GO:0007154	cell communication	17	77.27272727272727	1.763265262329226E-5	PRKCG, GABRB3, APP, MAP2K1, CACNA1B, HTR1A, CACNA1D, HTR2A, GNAI1, PLCB4, GNAQ, GNB4, PLCB1, PRKACB, HRAS, PLCB2, RAPGEF3	22	6129	20342	2.564662780521811	0.030163896898333875	9.571224252080831E-4	8.590407949910198E-4
GOTERM_BP_ALL	GO:0023056	positive regulation of signaling	11	50.0	1.9773913534121497E-5	PRKCG, APP, MAP2K1, MAOA, GNAQ, CACNA1B, CACNA1D, ALOX12, HTR2A, PLCB1, HRAS	22	2147	20342	4.737307871448532	0.033764443709065284	0.0010102143473167365	9.066920941086886E-4
GOTERM_BP_ALL	GO:0010647	positive regulation of cell communication	11	50.0	1.9773913534121497E-5	PRKCG, APP, MAP2K1, MAOA, GNAQ, CACNA1B, CACNA1D, ALOX12, HTR2A, PLCB1, HRAS	22	2147	20342	4.737307871448532	0.033764443709065284	0.0010102143473167365	9.066920941086886E-4
GOTERM_BP_ALL	GO:1903829	positive regulation of protein localization	7	31.818181818181817	2.234343444531258E-5	APP, GNAQ, CACNA1D, PLCB1, HRAS, GNAI1, RAPGEF3	22	593	20342	10.914763145791813	0.03806748280065231	0.0011088727323287986	9.952404085783518E-4
GOTERM_BP_ALL	GO:0071870	cellular response to catecholamine stimulus	4	18.181818181818183	2.6766469420601698E-5	APP, GNAQ, HTR1A, HTR2A	22	57	20342	64.88676236044658	0.04542969257720897	0.001291482149544032	0.0011591368285199459
GOTERM_BP_ALL	GO:0051209	release of sequestered calcium ion into cytosol	4	18.181818181818183	3.1241505184942816E-5	PLCB4, HTR2A, PLCB1, PLCB2	22	60	20342	61.64242424242424	0.05282114823458972	0.0013911100280882803	0.0012485552871558023
GOTERM_BP_ALL	GO:0009719	response to endogenous stimulus	10	45.45454545454545	3.215692541151344E-5	PRKCG, APP, MAP2K1, MAOB, GNAQ, PLA2G4A, PLCB1, HRAS, GNAI1, RAPGEF3	22	1776	20342	5.206285831285831	0.05432609394881016	0.0013911100280882803	0.0012485552871558023
GOTERM_BP_ALL	GO:0048731	system development	14	63.63636363636363	3.2350915268205126E-5	PRKCG, GABRB3, APP, MAP2K1, MAOB, CACNA1B, PLA2G4A, CACNA1D, GNAQ, GNB4, PLCB1, PRKACB, HRAS, RAPGEF3	22	4071	20342	3.179786069985038	0.054644705182398834	0.0013911100280882803	0.0012485552871558023
GOTERM_BP_ALL	GO:0051283	negative regulation of sequestering of calcium ion	4	18.181818181818183	3.2835642574334765E-5	PLCB4, HTR2A, PLCB1, PLCB2	22	61	20342	60.63189269746647	0.05544035816534332	0.0013911100280882803	0.0012485552871558023
GOTERM_BP_ALL	GO:0071868	cellular response to monoamine stimulus	4	18.181818181818183	3.2835642574334765E-5	APP, GNAQ, HTR1A, HTR2A	22	61	20342	60.63189269746647	0.05544035816534332	0.0013911100280882803	0.0012485552871558023
GOTERM_BP_ALL	GO:0007613	memory	5	22.727272727272727	3.511457132239774E-5	GABRB3, APP, CACNA1D, HTR2A, PLCB1	22	185	20342	24.99017199017199	0.05917213258666276	0.001452238342547735	0.0013034194450385257
GOTERM_BP_ALL	GO:0007186	G protein-coupled receptor signaling pathway	11	50.0	3.712763414126328E-5	PRKCG, APP, PLCB4, GNAQ, GNB4, HTR1A, CACNA1D, HTR2A, PLCB1, PLCB2, GNAI1	22	2306	20342	4.410667823070251	0.06245628953314586	0.0014997837326366122	0.0013460925959588245
GOTERM_BP_ALL	GO:0071869	response to catecholamine	4	18.181818181818183	4.16110194632098E-5	APP, GNAQ, HTR1A, HTR2A	22	66	20342	56.03856749311295	0.06972947183663258	0.0016426895638089868	0.001474354075980547
GOTERM_BP_ALL	GO:1904951	positive regulation of establishment of protein localization	6	27.27272727272727	4.393489045985073E-5	APP, GNAQ, CACNA1D, PLCB1, HRAS, RAPGEF3	22	398	20342	13.939241662859754	0.0734771596076852	0.0016958867717502381	0.001522099871709051
GOTERM_BP_ALL	GO:0062013	positive regulation of small molecule metabolic process	5	22.727272727272727	4.5773276920848316E-5	APP, MAP2K1, PLA2G4A, HTR2A, GNAI1	22	198	20342	23.349403122130393	0.07643121737441272	0.0017284387393807288	0.001551316059121794
GOTERM_BP_ALL	GO:0071867	response to monoamine	4	18.181818181818183	5.180065816569458E-5	APP, GNAQ, HTR1A, HTR2A	22	71	20342	52.09218950064021	0.08605060334197723	0.0018788799785614653	0.0016863407522034106
GOTERM_BP_ALL	GO:0007165	signal transduction	16	72.72727272727273	5.192069025385742E-5	PRKCG, GABRB3, APP, MAP2K1, HTR1A, CACNA1D, HTR2A, GNAI1, PLCB4, GNAQ, GNB4, PLCB1, PRKACB, HRAS, PLCB2, RAPGEF3	22	5765	20342	2.566206733422692	0.08624114791234727	0.0018788799785614653	0.0016863407522034106
GOTERM_BP_ALL	GO:0033993	response to lipid	9	40.909090909090914	5.852999431416163E-5	MAP2K1, MAOB, GNAQ, CACNA1B, PLA2G4A, CACNA1D, ALOX12, PLCB1, GNAI1	22	1454	20342	5.723333750156309	0.09667201595248964	0.0020748285739530356	0.0018622094109342444
GOTERM_BP_ALL	GO:0007612	learning	5	22.727272727272727	6.306763475693636E-5	GABRB3, APP, HTR2A, PLCB1, RAPGEF3	22	215	20342	21.503171247357294	0.10376438391873855	0.002190969631455969	0.0019664488517212755
GOTERM_BP_ALL	GO:0032880	regulation of protein localization	8	36.36363636363637	7.757620131031942E-5	APP, MAP2K1, GNAQ, CACNA1D, PLCB1, HRAS, GNAI1, RAPGEF3	22	1097	20342	6.743018148669926	0.1260700791520809	0.0026084964389901035	0.002341189377308907
GOTERM_BP_ALL	GO:0051716	cellular response to stimulus	18	81.81818181818183	7.808970341248439E-5	PRKCG, GABRB3, APP, MAP2K1, HTR1A, PLA2G4A, CACNA1D, ALOX12, HTR2A, GNAI1, PLCB4, GNAQ, GNB4, PLCB1, PRKACB, HRAS, PLCB2, RAPGEF3	22	7769	20342	2.1422904550720228	0.1268492967834819	0.0026084964389901035	0.002341189377308907
GOTERM_BP_ALL	GO:0050896	response to stimulus	20	90.9090909090909	8.461163975844583E-5	PRKCG, GABRB3, APP, MAP2K1, MAOB, CACNA1B, HTR1A, PLA2G4A, CACNA1D, ALOX12, HTR2A, GNAI1, PLCB4, GNAQ, GNB4, PLCB1, PRKACB, HRAS, PLCB2, RAPGEF3	22	10018	20342	1.845950017241692	0.13668585261974353	0.0027730267596305738	0.0024888593657248497
GOTERM_BP_ALL	GO:0098660	inorganic ion transmembrane transport	7	31.818181818181817	9.748587887160525E-5	GABRB3, PLCB4, CACNA1B, CACNA1D, HTR2A, PLCB1, PLCB2	22	772	20342	8.384008478568063	0.15577921578451115	0.0031357957703699686	0.0028144534289043068
GOTERM_BP_ALL	GO:0010959	regulation of metal ion transport	6	27.27272727272727	1.0768175468594837E-4	PLCB4, GNAQ, CACNA1B, CACNA1D, HTR2A, RAPGEF3	22	481	20342	11.533925533925533	0.17060045452182526	0.0033474670732502316	0.003004433602301158
GOTERM_BP_ALL	GO:0007188	adenylate cyclase-modulating G protein-coupled receptor signaling pathway	5	22.727272727272727	1.0792064254577604E-4	APP, GNAQ, HTR1A, CACNA1D, GNAI1	22	247	20342	18.717335296282663	0.17094457807595242	0.0033474670732502316	0.003004433602301158
GOTERM_BP_ALL	GO:0007275	multicellular organism development	14	63.63636363636363	1.1180106325329286E-4	PRKCG, GABRB3, APP, MAP2K1, MAOB, CACNA1B, PLA2G4A, CACNA1D, GNAQ, GNB4, PLCB1, PRKACB, HRAS, RAPGEF3	22	4553	20342	2.843160353812671	0.17651447215413263	0.0034069902959819242	0.0030578571510856767
GOTERM_BP_ALL	GO:0008015	blood circulation	6	27.27272727272727	1.232164255057667E-4	MAP2K1, GNAQ, CACNA1B, HTR1A, CACNA1D, HTR2A	22	495	20342	11.207713498622589	0.19268400353287707	0.0036199847932293586	0.0032490249238022856
GOTERM_BP_ALL	GO:0006796	phosphate-containing compound metabolic process	9	40.909090909090914	1.2548077340467963E-4	PRKCG, APP, MAP2K1, PLCB4, PLA2G4A, HTR2A, PLCB1, PRKACB, PLCB2	22	1619	20342	5.140041552024258	0.19585347344500115	0.0036199847932293586	0.0032490249238022856
GOTERM_BP_ALL	GO:0003008	system process	12	54.54545454545454	1.2642851442036702E-4	PRKCG, GABRB3, APP, MAP2K1, GNAQ, CACNA1B, HTR1A, CACNA1D, HTR2A, PLCB1, PLCB2, RAPGEF3	22	3253	20342	3.410893441019478	0.19717635792193577	0.0036199847932293586	0.0032490249238022856
GOTERM_BP_ALL	GO:0006793	phosphorus metabolic process	9	40.909090909090914	1.2712669682613176E-4	PRKCG, APP, MAP2K1, PLCB4, PLA2G4A, HTR2A, PLCB1, PRKACB, PLCB2	22	1622	20342	5.13053469342002	0.19814950970785195	0.0036199847932293586	0.0032490249238022856
GOTERM_BP_ALL	GO:0007417	central nervous system development	8	36.36363636363637	1.344136016029276E-4	GABRB3, APP, MAP2K1, MAOB, GNAQ, GNB4, PLCB1, RAPGEF3	22	1197	20342	6.179691653375864	0.20823616407222711	0.0037657488061981492	0.0033798516919187763
GOTERM_BP_ALL	GO:1901160	primary amino compound metabolic process	3	13.636363636363635	1.367619618665982E-4	MAOB, MAOA, HTR1A	22	17	20342	163.1711229946524	0.21145970736530517	0.0037707226628933507	0.003384315850000422
GOTERM_BP_ALL	GO:0033043	regulation of organelle organization	8	36.36363636363637	1.4531488435829513E-4	MAP2K1, CACNA1B, HTR1A, PLA2G4A, PLCB1, HRAS, GNAI1, RAPGEF3	22	1212	20342	6.103210321032104	0.22308963491054812	0.003943936783286854	0.0035397797611653454
GOTERM_BP_ALL	GO:0060341	regulation of cellular localization	8	36.36363636363637	1.4987341294668845E-4	APP, MAP2K1, GNAQ, CACNA1D, PLCB1, HRAS, GNAI1, RAPGEF3	22	1218	20342	6.073145245559039	0.22921794869959922	0.004005078742898428	0.003594656165905958
GOTERM_BP_ALL	GO:0034220	monoatomic ion transmembrane transport	7	31.818181818181817	1.664907353688467E-4	GABRB3, PLCB4, CACNA1B, CACNA1D, HTR2A, PLCB1, PLCB2	22	851	20342	7.605704518747997	0.25115142398126833	0.00432097955357156	0.0038781848727795416
GOTERM_BP_ALL	GO:0003013	circulatory system process	6	27.27272727272727	1.6666990793856912E-4	MAP2K1, GNAQ, CACNA1B, HTR1A, CACNA1D, HTR2A	22	528	20342	10.507231404958677	0.2513844852516185	0.00432097955357156	0.0038781848727795416
GOTERM_BP_ALL	GO:0051239	regulation of multicellular organismal process	12	54.54545454545454	1.9788196461268225E-4	APP, MAP2K1, GNAQ, CACNA1B, HTR1A, PLA2G4A, CACNA1D, ALOX12, HTR2A, PLCB1, HRAS, RAPGEF3	22	3414	20342	3.2500399424828244	0.2908973525260703	0.0050547201842974865	0.004536735041634877
GOTERM_BP_ALL	GO:0035556	intracellular signal transduction	9	40.909090909090914	2.128816488164218E-4	PRKCG, APP, MAP2K1, PLCB4, CACNA1D, PLCB1, HRAS, PLCB2, RAPGEF3	22	1746	20342	4.766166822867854	0.3091377257679102	0.00535906411585688	0.004809891166736255
GOTERM_BP_ALL	GO:0042981	regulation of apoptotic process	9	40.909090909090914	2.2238463596374453E-4	PRKCG, APP, MAP2K1, GNAQ, PLA2G4A, ALOX12, HTR2A, HRAS, RAPGEF3	22	1757	20342	4.736327417602318	0.32045041184833256	0.0055183158952717744	0.004952823535249682
GOTERM_BP_ALL	GO:0009725	response to hormone	8	36.36363636363637	2.2592169823842988E-4	PRKCG, MAP2K1, MAOB, GNAQ, PLA2G4A, PLCB1, HRAS, GNAI1	22	1301	20342	5.685696317517993	0.32461361205016603	0.00552712661746694	0.0049607313739959465
GOTERM_BP_ALL	GO:0007420	brain development	7	31.818181818181817	2.441701364995281E-4	GABRB3, APP, MAP2K1, MAOB, GNAQ, GNB4, PLCB1	22	913	20342	7.089216369610674	0.34569083814802226	0.005890604543051115	0.0052869617055939485
GOTERM_BP_ALL	GO:0048522	positive regulation of cellular process	16	72.72727272727273	2.616868254846669E-4	PRKCG, APP, MAP2K1, MAOB, MAOA, CACNA1B, HTR1A, PLA2G4A, CACNA1D, ALOX12, HTR2A, GNAI1, GNAQ, PLCB1, HRAS, RAPGEF3	22	6550	20342	2.2586537126995143	0.3653042324513469	0.006219583816940551	0.005582228653201105
GOTERM_BP_ALL	GO:0021675	nerve development	4	18.181818181818183	2.649678770602192E-4	PRKCG, GABRB3, CACNA1B, CACNA1D	22	123	20342	30.06947524020695	0.3689121412765016	0.006219583816940551	0.005582228653201105
GOTERM_BP_ALL	GO:0043067	regulation of programmed cell death	9	40.909090909090914	2.722238772418365E-4	PRKCG, APP, MAP2K1, GNAQ, PLA2G4A, ALOX12, HTR2A, HRAS, RAPGEF3	22	1809	20342	4.60018091361375	0.37681836103848176	0.006304704996920933	0.0056586269949336415
GOTERM_BP_ALL	GO:0048513	animal organ development	12	54.54545454545454	2.767643322074697E-4	GABRB3, APP, MAP2K1, MAOB, GNAQ, GNB4, PLA2G4A, CACNA1D, ALOX12, PLCB1, HRAS, RAPGEF3	22	3541	20342	3.1334753921593794	0.38171525988686783	0.006325521645320721	0.005677310446203227
GOTERM_BP_ALL	GO:0051222	positive regulation of protein transport	5	22.727272727272727	2.980957250805958E-4	APP, GNAQ, CACNA1D, PLCB1, RAPGEF3	22	322	20342	14.357707509881422	0.40421145529734726	0.006684827693753644	0.005999796415982688
GOTERM_BP_ALL	GO:0048015	phosphatidylinositol-mediated signaling	3	13.636363636363635	3.0018224531536223E-4	PLCB4, PLCB1, PLCB2	22	25	20342	110.95636363636363	0.4063674987063688	0.006684827693753644	0.005999796415982688
GOTERM_BP_ALL	GO:0060322	head development	7	31.818181818181817	3.3683871786934584E-4	GABRB3, APP, MAP2K1, MAOB, GNAQ, GNB4, PLCB1	22	969	20342	6.679519654751853	0.4429985386013652	0.0074061880118867565	0.006647234951371015
GOTERM_BP_ALL	GO:0048856	anatomical structure development	15	68.18181818181817	3.528735202479373E-4	PRKCG, GABRB3, APP, MAP2K1, MAOB, CACNA1B, PLA2G4A, CACNA1D, ALOX12, GNAQ, GNB4, PLCB1, PRKACB, HRAS, RAPGEF3	22	5858	20342	2.367624693503833	0.45830354226121894	0.007661766308383338	0.006876622725831678
GOTERM_BP_ALL	GO:0048519	negative regulation of biological process	15	68.18181818181817	3.6480464822765307E-4	PRKCG, APP, MAP2K1, MAOB, HTR1A, ALOX12, HTR2A, GNAI1, PLCB4, GNAQ, PLCB1, PRKACB, HRAS, PLCB2, RAPGEF3	22	5875	20342	2.360773694390715	0.4694182772114893	0.007823033011993004	0.007021363538110014
GOTERM_BP_ALL	GO:0051282	regulation of sequestering of calcium ion	4	18.181818181818183	3.8749520904013797E-4	PLCB4, HTR2A, PLCB1, PLCB2	22	140	20342	26.418181818181818	0.4899311790247798	0.008208282659789264	0.007367134523092379
GOTERM_BP_ALL	GO:0048518	positive regulation of biological process	16	72.72727272727273	4.4973120185471196E-4	PRKCG, APP, MAP2K1, MAOB, MAOA, CACNA1B, HTR1A, PLA2G4A, CACNA1D, ALOX12, HTR2A, GNAI1, GNAQ, PLCB1, HRAS, RAPGEF3	22	6843	20342	2.161943857691337	0.5422164530589471	0.009411844549658249	0.008447360767367422
GOTERM_BP_ALL	GO:0050790	regulation of catalytic activity	7	31.818181818181817	4.601403119815546E-4	APP, MAP2K1, GNAQ, CACNA1D, HTR2A, HRAS, RAPGEF3	22	1027	20342	6.302292644064796	0.5504227872488753	0.009515044308475717	0.008539985075943377
GOTERM_BP_ALL	GO:0006811	monoatomic ion transport	7	31.818181818181817	4.99740269424929E-4	GABRB3, PLCB4, CACNA1B, CACNA1D, HTR2A, PLCB1, PLCB2	22	1043	20342	6.205613178767541	0.5803212829175892	0.010212339388130608	0.009165824470981934
GOTERM_BP_ALL	GO:0070201	regulation of establishment of protein localization	6	27.27272727272727	5.182965649983317E-4	APP, GNAQ, CACNA1D, PLCB1, HRAS, RAPGEF3	22	675	20342	8.218989898989898	0.5936394748194926	0.010418231314188998	0.009350617512274409
GOTERM_BP_ALL	GO:0098662	inorganic cation transmembrane transport	6	27.27272727272727	5.218112402616251E-4	PLCB4, CACNA1B, CACNA1D, HTR2A, PLCB1, PLCB2	22	676	20342	8.206831629908553	0.5961140277904415	0.010418231314188998	0.009350617512274409
GOTERM_BP_ALL	GO:0032501	multicellular organismal process	17	77.27272727272727	5.488350421716991E-4	PRKCG, GABRB3, APP, MAP2K1, MAOB, CACNA1B, HTR1A, PLA2G4A, CACNA1D, HTR2A, GNAQ, GNB4, PLCB1, PRKACB, HRAS, PLCB2, RAPGEF3	22	7884	20342	1.993761819104285	0.6146441837684025	0.010833255321048197	0.009723111713019077
GOTERM_BP_ALL	GO:0044057	regulation of system process	6	27.27272727272727	5.691664267133572E-4	APP, MAP2K1, CACNA1B, HTR1A, CACNA1D, HTR2A	22	689	20342	8.051985750098956	0.628023106521983	0.011108338013495521	0.009970005160068808
GOTERM_BP_ALL	GO:0043271	negative regulation of monoatomic ion transport	4	18.181818181818183	5.828235275886814E-4	PLCB4, MAOB, GNAQ, HTR2A	22	161	20342	22.972332015810277	0.6367484091368493	0.011227904086418732	0.010077318635997009
GOTERM_BP_ALL	GO:0030001	metal ion transport	6	27.27272727272727	5.882206516200948E-4	PLCB4, CACNA1B, CACNA1D, HTR2A, PLCB1, PLCB2	22	694	20342	7.993974325386429	0.640139885481855	0.011227904086418732	0.010077318635997009
GOTERM_BP_ALL	GO:0098655	monoatomic cation transmembrane transport	6	27.27272727272727	5.95976023766216E-4	PLCB4, CACNA1B, CACNA1D, HTR2A, PLCB1, PLCB2	22	696	20342	7.971003134796239	0.6449579181737474	0.011252286448716491	0.01009920240273403
GOTERM_BP_ALL	GO:0007268	chemical synaptic transmission	5	22.727272727272727	6.449552732255486E-4	PRKCG, GABRB3, CACNA1B, HTR1A, HTR2A	22	395	20342	11.704257767548906	0.6739318050752089	0.01191795010205083	0.010696651818708833
GOTERM_BP_ALL	GO:0098916	anterograde trans-synaptic signaling	5	22.727272727272727	6.449552732255486E-4	PRKCG, GABRB3, CACNA1B, HTR1A, HTR2A	22	395	20342	11.704257767548906	0.6739318050752089	0.01191795010205083	0.010696651818708833
GOTERM_BP_ALL	GO:0051050	positive regulation of transport	7	31.818181818181817	6.89023740038154E-4	APP, GNAQ, CACNA1B, PLA2G4A, CACNA1D, PLCB1, RAPGEF3	22	1108	20342	5.841565474236955	0.6979753823541023	0.01259825512048709	0.011307242218099813
GOTERM_BP_ALL	GO:1903532	positive regulation of secretion by cell	5	22.727272727272727	7.415516139844292E-4	GNAQ, CACNA1B, PLA2G4A, CACNA1D, PLCB1	22	410	20342	11.276053215077605	0.7243306053787494	0.013417449515530765	0.012042489231267968
GOTERM_BP_ALL	GO:0051246	regulation of protein metabolic process	9	40.909090909090914	7.875342294046913E-4	PRKCG, APP, MAP2K1, GNAQ, HTR2A, PLCB1, PRKACB, HRAS, RAPGEF3	22	2114	20342	3.936484045755569	0.7455080036401993	0.014064822574592545	0.012623522391358536
GOTERM_BP_ALL	GO:0062012	regulation of small molecule metabolic process	5	22.727272727272727	8.114023234320804E-4	APP, MAP2K1, PLA2G4A, HTR2A, GNAI1	22	420	20342	11.007575757575758	0.755851331689512	0.014064822574592545	0.012623522391358536
GOTERM_BP_ALL	GO:0034110	regulation of homotypic cell-cell adhesion	3	13.636363636363635	8.123710233027176E-4	MAP2K1, ALOX12, HTR2A	22	41	20342	67.65631929046562	0.7562621317857464	0.014064822574592545	0.012623522391358536
GOTERM_BP_ALL	GO:0051094	positive regulation of developmental process	8	36.36363636363637	8.222867238807389E-4	APP, MAP2K1, PLA2G4A, ALOX12, HTR2A, PLCB1, HRAS, RAPGEF3	22	1608	20342	4.60018091361375	0.7604275978800262	0.014064822574592545	0.012623522391358536
GOTERM_BP_ALL	GO:0032502	developmental process	15	68.18181818181817	8.231236729732186E-4	PRKCG, GABRB3, APP, MAP2K1, MAOB, CACNA1B, PLA2G4A, CACNA1D, ALOX12, GNAQ, GNB4, PLCB1, PRKACB, HRAS, RAPGEF3	22	6312	20342	2.1973297614932594	0.7607759168969643	0.014064822574592545	0.012623522391358536
GOTERM_BP_ALL	GO:0099537	trans-synaptic signaling	5	22.727272727272727	8.259135881453307E-4	PRKCG, GABRB3, CACNA1B, HTR1A, HTR2A	22	422	20342	10.955407152089617	0.7619333641038257	0.014064822574592545	0.012623522391358536
GOTERM_BP_ALL	GO:0051179	localization	13	59.09090909090909	8.402805204094967E-4	GABRB3, APP, MAP2K1, CACNA1B, HTR1A, PLA2G4A, CACNA1D, HTR2A, GNAI1, PLCB4, PLCB1, HRAS, PLCB2	22	4728	20342	2.5423588678664824	0.7678057169117116	0.014132569722547022	0.012684327114249168
GOTERM_BP_ALL	GO:0031399	regulation of protein modification process	7	31.818181818181817	8.461642205785206E-4	PRKCG, APP, MAP2K1, GNAQ, HTR2A, HRAS, RAPGEF3	22	1152	20342	5.618450126262626	0.7701686368881128	0.014132569722547022	0.012684327114249168
GOTERM_BP_ALL	GO:0051128	regulation of cellular component organization	10	45.45454545454545	9.034410256917299E-4	PRKCG, APP, MAP2K1, CACNA1B, HTR1A, PLA2G4A, PLCB1, HRAS, GNAI1, RAPGEF3	22	2735	20342	3.3807545288349674	0.7919519806167695	0.014945495825014619	0.01341394818146102
GOTERM_BP_ALL	GO:1903580	positive regulation of ATP metabolic process	3	13.636363636363635	0.0010221873972462905	APP, MAP2K1, HTR2A	22	46	20342	60.30237154150198	0.8307617163923332	0.016593827187072956	0.014893365909410905
GOTERM_BP_ALL	GO:1990806	ligand-gated ion channel signaling pathway	3	13.636363636363635	0.0010221873972462905	APP, GNAQ, PLCB1	22	46	20342	60.30237154150198	0.8307617163923332	0.016593827187072956	0.014893365909410905
GOTERM_BP_ALL	GO:0043267	negative regulation of potassium ion transport	3	13.636363636363635	0.0010669543058937944	PLCB4, GNAQ, HTR2A	22	47	20342	59.01934235976788	0.8434357838257007	0.01716018175312519	0.015401682989707644
GOTERM_BP_ALL	GO:0048523	negative regulation of cellular process	14	63.63636363636363	0.001087894378794947	PRKCG, APP, MAP2K1, MAOB, ALOX12, HTR2A, GNAI1, PLCB4, GNAQ, PLCB1, PRKACB, HRAS, PLCB2, RAPGEF3	22	5639	20342	2.295603669251479	0.8490340801691936	0.017336445284099295	0.015559883821480023
GOTERM_BP_ALL	GO:1903351	cellular response to dopamine	3	13.636363636363635	0.00111265158680046	GNAQ, HTR1A, HTR2A	22	48	20342	57.78977272727272	0.8553953485233422	0.01756978005702181	0.015769307489290157
GOTERM_BP_ALL	GO:0051047	positive regulation of secretion	5	22.727272727272727	0.0011288407952670624	GNAQ, CACNA1B, PLA2G4A, CACNA1D, PLCB1	22	459	20342	10.072291542879777	0.8594095195443421	0.01766269387997818	0.01585269991875992
GOTERM_BP_ALL	GO:0050794	regulation of cellular process	21	95.45454545454545	0.0011388726048114888	PRKCG, GABRB3, APP, MAP2K1, MAOB, MAOA, CACNA1B, HTR1A, PLA2G4A, CACNA1D, ALOX12, HTR2A, GNAI1, PLCB4, GNAQ, GNB4, PLCB1, PRKACB, HRAS, PLCB2, RAPGEF3	22	13053	20342	1.4875786130670066	0.8618408561299693	0.01766269387997818	0.01585269991875992
GOTERM_BP_ALL	GO:1900544	positive regulation of purine nucleotide metabolic process	3	13.636363636363635	0.0012068301338895129	APP, MAP2K1, HTR2A	22	50	20342	55.47818181818182	0.8772407155903009	0.018228382109270292	0.016360418945510876
GOTERM_BP_ALL	GO:1903350	response to dopamine	3	13.636363636363635	0.0012068301338895129	GNAQ, HTR1A, HTR2A	22	50	20342	55.47818181818182	0.8772407155903009	0.018228382109270292	0.016360418945510876
GOTERM_BP_ALL	GO:0045981	positive regulation of nucleotide metabolic process	3	13.636363636363635	0.0012068301338895129	APP, MAP2K1, HTR2A	22	50	20342	55.47818181818182	0.8772407155903009	0.018228382109270292	0.016360418945510876
GOTERM_BP_ALL	GO:0045859	regulation of protein kinase activity	5	22.727272727272727	0.001251729291761601	APP, MAP2K1, GNAQ, HTR2A, HRAS	22	472	20342	9.794876733436055	0.8864617739065785	0.01874356706715432	0.016822810050485654
GOTERM_BP_ALL	GO:0007215	glutamate receptor signaling pathway	3	13.636363636363635	0.001304708799989761	APP, GNAQ, PLCB1	22	52	20342	53.344405594405586	0.8964560263140665	0.01936990756907876	0.017384965975931945
GOTERM_BP_ALL	GO:0006629	lipid metabolic process	7	31.818181818181817	0.0013680611073849872	APP, PLCB4, CYP4X1, PLA2G4A, ALOX12, PLCB1, PLCB2	22	1263	20342	5.124667098538833	0.9072594161520484	0.02013832325023494	0.01807463785095928
GOTERM_BP_ALL	GO:0080090	regulation of primary metabolic process	14	63.63636363636363	0.0013839633882418052	PRKCG, APP, MAP2K1, MAOB, HTR1A, PLA2G4A, CACNA1D, HTR2A, GNAI1, GNAQ, PLCB1, PRKACB, HRAS, RAPGEF3	22	5773	20342	2.2423192605073776	0.9097894978880683	0.020201213490554752	0.01813108338041155
GOTERM_BP_ALL	GO:0006812	monoatomic cation transport	6	27.27272727272727	0.0015350391220167402	PLCB4, CACNA1B, CACNA1D, HTR2A, PLCB1, PLCB2	22	859	20342	6.458461212826754	0.9306376827035012	0.022219691291192313	0.01994271659353415
GOTERM_BP_ALL	GO:0043549	regulation of kinase activity	5	22.727272727272727	0.0016172798756785203	APP, MAP2K1, GNAQ, HTR2A, HRAS	22	506	20342	9.136722960833634	0.9398846005518148	0.023070829715924314	0.020706634154937252
GOTERM_BP_ALL	GO:0019098	reproductive behavior	3	13.636363636363635	0.0016204036991034924	GABRB3, APP, GNAQ	22	58	20342	47.82601880877743	0.9402104342683408	0.023070829715924314	0.020706634154937252
GOTERM_BP_ALL	GO:0001932	regulation of protein phosphorylation	6	27.27272727272727	0.0016407379069064427	APP, MAP2K1, GNAQ, HTR2A, HRAS, RAPGEF3	22	872	20342	6.362176814011677	0.9422887023591764	0.023170420685337322	0.02079601948672475
GOTERM_BP_ALL	GO:0055085	transmembrane transport	7	31.818181818181817	0.0017049999295943817	GABRB3, PLCB4, CACNA1B, CACNA1D, HTR2A, PLCB1, PLCB2	22	1318	20342	4.910815284866878	0.9483937506391877	0.023883749013753557	0.021436249114819686
GOTERM_BP_ALL	GO:0070374	positive regulation of ERK1 and ERK2 cascade	4	18.181818181818183	0.0017358842126721605	APP, MAP2K1, HTR2A, HRAS	22	235	20342	15.738491295938104	0.9510937928899562	0.024121847019292344	0.021649947900447185
GOTERM_BP_ALL	GO:0006874	intracellular calcium ion homeostasis	4	18.181818181818183	0.0017999259137669904	APP, CACNA1B, CACNA1D, HTR2A	22	238	20342	15.540106951871659	0.9562510821549836	0.02481326438264494	0.022270511901291572
GOTERM_BP_ALL	GO:0051130	positive regulation of cellular component organization	7	31.818181818181817	0.0018849856068440885	APP, MAP2K1, HTR1A, PLA2G4A, PLCB1, HRAS, RAPGEF3	22	1344	20342	4.815814393939394	0.9622703798000868	0.025660624575867822	0.023031038407471463
GOTERM_BP_ALL	GO:0050789	regulation of biological process	21	95.45454545454545	0.0018909383682850207	PRKCG, GABRB3, APP, MAP2K1, MAOB, MAOA, CACNA1B, HTR1A, PLA2G4A, CACNA1D, ALOX12, HTR2A, GNAI1, PLCB4, GNAQ, GNB4, PLCB1, PRKACB, HRAS, PLCB2, RAPGEF3	22	13418	20342	1.4471131045136112	0.9626592224022745	0.025660624575867822	0.023031038407471463
GOTERM_BP_ALL	GO:0006468	protein phosphorylation	5	22.727272727272727	0.0019164966231922011	PRKCG, APP, MAP2K1, HTR2A, PRKACB	22	530	20342	8.722984562607204	0.964283720338616	0.025805849879727547	0.023161381670981716
GOTERM_BP_ALL	GO:0042443	phenylethylamine metabolic process	2	9.090909090909092	0.0020636786966216733	MAOB, MAOA	22	2	20342	924.6363636363636	0.9723550921943704	0.027572824948000146	0.02474728502817054
GOTERM_BP_ALL	GO:1904645	response to amyloid-beta	3	13.636363636363635	0.0020922747526370233	APP, CACNA1B, CACNA1D	22	66	20342	42.02892561983471	0.9736974270628289	0.027572824948000146	0.02474728502817054
GOTERM_BP_ALL	GO:0048583	regulation of response to stimulus	12	54.54545454545454	0.0020953442102107193	PRKCG, APP, MAP2K1, MAOA, GNAQ, PLA2G4A, ALOX12, HTR2A, PLCB1, PRKACB, HRAS, RAPGEF3	22	4449	20342	2.4939618709005087	0.9738375826144037	0.027572824948000146	0.02474728502817054
GOTERM_BP_ALL	GO:0099171	presynaptic modulation of chemical synaptic transmission	3	13.636363636363635	0.0021553129717400686	PRKCG, HTR1A, HTR2A	22	67	20342	41.40162822252374	0.9764309046858302	0.02814871151813909	0.02526415731535915
GOTERM_BP_ALL	GO:0042325	regulation of phosphorylation	6	27.27272727272727	0.0022312891961559925	APP, MAP2K1, GNAQ, HTR2A, HRAS, RAPGEF3	22	935	20342	5.933495381623723	0.9793508213527014	0.028579151501212145	0.025650487731945733
GOTERM_BP_ALL	GO:0019222	regulation of metabolic process	15	68.18181818181817	0.0022361837189349403	PRKCG, APP, MAP2K1, MAOB, HTR1A, PLA2G4A, CACNA1D, ALOX12, HTR2A, GNAI1, GNAQ, PLCB1, PRKACB, HRAS, RAPGEF3	22	6911	20342	2.0068796779837146	0.9795260217876549	0.028579151501212145	0.025650487731945733
GOTERM_BP_ALL	GO:0042391	regulation of membrane potential	5	22.727272727272727	0.0022376307450574853	GABRB3, APP, GNAQ, CACNA1D, ALOX12	22	553	20342	8.36018411967779	0.9795775332745595	0.028579151501212145	0.025650487731945733
GOTERM_BP_ALL	GO:0006650	glycerophospholipid metabolic process	4	18.181818181818183	0.0023405032316108445	PLCB4, PLA2G4A, PLCB1, PLCB2	22	261	20342	14.170672239637756	0.9829263536615941	0.02967484754239443	0.026633901737819758
GOTERM_BP_ALL	GO:0043410	positive regulation of MAPK cascade	5	22.727272727272727	0.0023728931373386674	APP, MAP2K1, HTR2A, PLCB1, HRAS	22	562	20342	8.226302167583306	0.9838625613474101	0.029867502750414967	0.026806814500804223
GOTERM_BP_ALL	GO:0051223	regulation of protein transport	5	22.727272727272727	0.002466161347959262	APP, GNAQ, CACNA1D, PLCB1, RAPGEF3	22	568	20342	8.139404609475031	0.9862815431444774	0.030598016152894553	0.027462468153346353
GOTERM_BP_ALL	GO:0051051	negative regulation of transport	5	22.727272727272727	0.002466161347959262	PLCB4, MAOB, GNAQ, HTR1A, HTR2A	22	568	20342	8.139404609475031	0.9862815431444774	0.030598016152894553	0.027462468153346353
GOTERM_BP_ALL	GO:0051338	regulation of transferase activity	5	22.727272727272727	0.0025137365852733635	APP, MAP2K1, GNAQ, HTR2A, HRAS	22	571	20342	8.096640662314918	0.9873722385979073	0.030653389252664975	0.027512166865230107
GOTERM_BP_ALL	GO:0055074	calcium ion homeostasis	4	18.181818181818183	0.0025229477906504017	APP, CACNA1B, CACNA1D, HTR2A	22	268	20342	13.80054274084125	0.9875731753096972	0.030653389252664975	0.027512166865230107
GOTERM_BP_ALL	GO:0006810	transport	11	50.0	0.0025235663000178995	GABRB3, APP, MAP2K1, PLCB4, CACNA1B, PLA2G4A, CACNA1D, HTR2A, PLCB1, HRAS, PLCB2	22	3826	20342	2.6583899634082595	0.9875865526455802	0.030653389252664975	0.027512166865230107
GOTERM_BP_ALL	GO:0051240	positive regulation of multicellular organismal process	8	36.36363636363637	0.002600114952327461	APP, MAP2K1, PLA2G4A, ALOX12, HTR2A, PLCB1, HRAS, RAPGEF3	22	1956	20342	3.7817438185536343	0.9891357907674392	0.03136388661245	0.028149855629711888
GOTERM_BP_ALL	GO:0016310	phosphorylation	5	22.727272727272727	0.0026272156581454	PRKCG, APP, MAP2K1, HTR2A, PRKACB	22	578	20342	7.998584460522176	0.9896366396123973	0.03147223171171421	0.02824709800723227
GOTERM_BP_ALL	GO:0048584	positive regulation of response to stimulus	9	40.909090909090914	0.0027139712454190114	PRKCG, APP, MAP2K1, MAOA, PLA2G4A, ALOX12, HTR2A, PLCB1, HRAS	22	2552	20342	3.2608649187802796	0.9910899614371109	0.032288822282827555	0.028980008024713965
GOTERM_BP_ALL	GO:0097305	response to alcohol	5	22.727272727272727	0.0029530475421006273	MAOB, GNAQ, CACNA1B, HTR1A, GNAI1	22	597	20342	7.744023146033196	0.9941249004212992	0.03489417401788292	0.031318374953298485
GOTERM_BP_ALL	GO:0009893	positive regulation of metabolic process	11	50.0	0.002987242406585982	PRKCG, APP, MAP2K1, MAOB, PLA2G4A, ALOX12, HTR2A, PLCB1, HRAS, GNAI1, RAPGEF3	22	3910	20342	2.6012787723785165	0.9944646788390393	0.03505973013675575	0.031466965620726664
GOTERM_BP_ALL	GO:0007193	adenylate cyclase-inhibiting G protein-coupled receptor signaling pathway	3	13.636363636363635	0.0032073369459060326	APP, HTR1A, GNAI1	22	82	20342	33.82815964523281	0.9962278030165073	0.03739023003381731	0.03355864629978191
GOTERM_BP_ALL	GO:0043085	positive regulation of catalytic activity	5	22.727272727272727	0.003286533365573207	MAP2K1, CACNA1D, HTR2A, HRAS, RAPGEF3	22	615	20342	7.517368810051736	0.996714084553163	0.038058056373337736	0.0341580367795242
GOTERM_BP_ALL	GO:0065007	biological regulation	21	95.45454545454545	0.003371422387038077	PRKCG, GABRB3, APP, MAP2K1, MAOB, MAOA, CACNA1B, HTR1A, PLA2G4A, CACNA1D, ALOX12, HTR2A, GNAI1, PLCB4, GNAQ, GNB4, PLCB1, PRKACB, HRAS, PLCB2, RAPGEF3	22	13850	20342	1.4019757138168691	0.9971659676594603	0.03878252110122609	0.034808261598624914
GOTERM_BP_ALL	GO:0070050	neuron cellular homeostasis	3	13.636363636363635	0.003521150816554178	APP, CACNA1B, CACNA1D	22	86	20342	32.25475687103594	0.9978169502514922	0.04019508736427023	0.03607607438163343
GOTERM_BP_ALL	GO:0080134	regulation of response to stress	7	31.818181818181817	0.003540499923277688	PRKCG, APP, MAP2K1, PLA2G4A, ALOX12, HTR2A, HRAS	22	1522	20342	4.252598255883407	0.9978893533313141	0.04019508736427023	0.03607607438163343
GOTERM_BP_ALL	GO:0016042	lipid catabolic process	4	18.181818181818183	0.003734898200206352	PLCB4, PLA2G4A, PLCB1, PLCB2	22	308	20342	12.008264462809917	0.9984960548661734	0.042126741388041775	0.03780978113066041
GOTERM_BP_ALL	GO:0048878	chemical homeostasis	6	27.27272727272727	0.003974082160991163	APP, MAP2K1, CACNA1B, PLA2G4A, CACNA1D, HTR2A	22	1068	20342	5.194586312563841	0.9990089382045378	0.044535359442849365	0.03997157476764661
GOTERM_BP_ALL	GO:1903578	regulation of ATP metabolic process	3	13.636363636363635	0.0041034689966560345	APP, MAP2K1, HTR2A	22	93	20342	29.82697947214076	0.9992091403012785	0.04569054902045854	0.04100838567812024
GOTERM_BP_ALL	GO:0045937	positive regulation of phosphate metabolic process	5	22.727272727272727	0.0041864047451943606	APP, MAP2K1, HTR2A, HRAS, RAPGEF3	22	658	20342	7.026112185686653	0.9993156554065922	0.04602395596457345	0.04130762656808866
GOTERM_BP_ALL	GO:0010562	positive regulation of phosphorus metabolic process	5	22.727272727272727	0.0041864047451943606	APP, MAP2K1, HTR2A, HRAS, RAPGEF3	22	658	20342	7.026112185686653	0.9993156554065922	0.04602395596457345	0.04130762656808866
GOTERM_BP_ALL	GO:0060627	regulation of vesicle-mediated transport	5	22.727272727272727	0.0042548457597984275	PRKCG, APP, MAP2K1, CACNA1B, PLA2G4A	22	661	20342	6.994223628111676	0.9993926679618184	0.046216505974042754	0.04148044491279946
GOTERM_BP_ALL	GO:0009966	regulation of signal transduction	10	45.45454545454545	0.004281335267234567	APP, MAP2K1, MAOA, GNAQ, ALOX12, HTR2A, PLCB1, PRKACB, HRAS, RAPGEF3	22	3397	20342	2.721920411057885	0.9994200939220398	0.046216505974042754	0.04148044491279946
GOTERM_BP_ALL	GO:0019220	regulation of phosphate metabolic process	6	27.27272727272727	0.004286110960131977	APP, MAP2K1, GNAQ, HTR2A, HRAS, RAPGEF3	22	1087	20342	5.1037885757296975	0.9994249050892607	0.046216505974042754	0.04148044491279946
GOTERM_BP_ALL	GO:0051174	regulation of phosphorus metabolic process	6	27.27272727272727	0.0043199585302040044	APP, MAP2K1, GNAQ, HTR2A, HRAS, RAPGEF3	22	1089	20342	5.094415226646631	0.9994578797840583	0.046216505974042754	0.04148044491279946
GOTERM_BP_ALL	GO:0043066	negative regulation of apoptotic process	6	27.27272727272727	0.004336954792037403	PRKCG, MAP2K1, GNAQ, ALOX12, HRAS, RAPGEF3	22	1090	20342	5.089741451209341	0.9994737181381459	0.046216505974042754	0.04148044491279946
GOTERM_BP_ALL	GO:0051234	establishment of localization	11	50.0	0.004412123513406953	GABRB3, APP, MAP2K1, PLCB4, CACNA1B, PLA2G4A, CACNA1D, HTR2A, PLCB1, HRAS, PLCB2	22	4114	20342	2.4722897423432184	0.9995384016344103	0.04673084477309681	0.041942076569520974
GOTERM_BP_ALL	GO:0065009	regulation of molecular function	7	31.818181818181817	0.004726168680725963	APP, MAP2K1, GNAQ, CACNA1D, HTR2A, HRAS, RAPGEF3	22	1613	20342	4.012681057318379	0.9997331478337504	0.04946761874085431	0.04439839816752555
GOTERM_BP_ALL	GO:0019229	regulation of vasoconstriction	3	13.636363636363635	0.0047274753661380635	MAP2K1, HTR1A, HTR2A	22	100	20342	27.73909090909091	0.9997337556946173	0.04946761874085431	0.04439839816752555
GOTERM_BP_ALL	GO:0030335	positive regulation of cell migration	5	22.727272727272727	0.004830104732933718	APP, MAP2K1, ALOX12, HRAS, RAPGEF3	22	685	20342	6.749170537491705	0.9997774189898059	0.05023887377907705	0.045090618434992014
GOTERM_BP_ALL	GO:0046486	glycerolipid metabolic process	4	18.181818181818183	0.00488309611596667	PLCB4, PLA2G4A, PLCB1, PLCB2	22	339	20342	10.910163582729954	0.9997970832327724	0.05048772591329825	0.045313969314238325
GOTERM_BP_ALL	GO:0043069	negative regulation of programmed cell death	6	27.27272727272727	0.00503836527266882	PRKCG, MAP2K1, GNAQ, ALOX12, HRAS, RAPGEF3	22	1129	20342	4.913922215959417	0.9998452596170659	0.05178485490311089	0.046478174320063265
GOTERM_BP_ALL	GO:0070372	regulation of ERK1 and ERK2 cascade	4	18.181818181818183	0.0050861514063010455	APP, MAP2K1, HTR2A, HRAS	22	344	20342	10.751585623678647	0.9998576452870375	0.05196849995732303	0.046643000249548996
GOTERM_BP_ALL	GO:0046330	positive regulation of JNK cascade	3	13.636363636363635	0.005295084185131425	APP, PLCB1, HRAS	22	106	20342	26.16895368782161	0.9999011590398845	0.05344030656496903	0.0479639826912992
GOTERM_BP_ALL	GO:1900542	regulation of purine nucleotide metabolic process	3	13.636363636363635	0.005295084185131425	APP, MAP2K1, HTR2A	22	106	20342	26.16895368782161	0.9999011590398845	0.05344030656496903	0.0479639826912992
GOTERM_BP_ALL	GO:0050793	regulation of developmental process	9	40.909090909090914	0.0053224945513757295	APP, MAP2K1, GNAQ, PLA2G4A, ALOX12, HTR2A, PLCB1, HRAS, RAPGEF3	22	2839	20342	2.931217778347049	0.9999057787086684	0.05344030656496903	0.0479639826912992
GOTERM_BP_ALL	GO:0006140	regulation of nucleotide metabolic process	3	13.636363636363635	0.0053925973361013055	APP, MAP2K1, HTR2A	22	107	20342	25.924384027187767	0.9999166355677118	0.053832997544873376	0.04831643245391917
GOTERM_BP_ALL	GO:0051247	positive regulation of protein metabolic process	6	27.27272727272727	0.005428164894041625	APP, MAP2K1, HTR2A, PLCB1, HRAS, RAPGEF3	22	1149	20342	4.828388321860906	0.9999216563575429	0.05387841383400172	0.048357194684633675
GOTERM_BP_ALL	GO:0006644	phospholipid metabolic process	4	18.181818181818183	0.005507502859417211	PLCB4, PLA2G4A, PLCB1, PLCB2	22	354	20342	10.447868515665126	0.9999317936880266	0.054355298106861905	0.04878520998767859
GOTERM_BP_ALL	GO:2000147	positive regulation of cell motility	5	22.727272727272727	0.00559313141036878	APP, MAP2K1, ALOX12, HRAS, RAPGEF3	22	714	20342	6.475044563279857	0.9999412688544641	0.054888526891585146	0.0492637958687284
GOTERM_BP_ALL	GO:0043523	regulation of neuron apoptotic process	4	18.181818181818183	0.005725872000760033	PRKCG, APP, HTR2A, HRAS	22	359	20342	10.30235502658901	0.999953423904947	0.055682100544967104	0.04997604763938038
GOTERM_BP_ALL	GO:0030334	regulation of cell migration	6	27.27272727272727	0.005755269612177365	APP, MAP2K1, ALOX12, PLCB1, HRAS, RAPGEF3	22	1165	20342	4.762075692547795	0.9999557555938046	0.055682100544967104	0.04997604763938038
GOTERM_BP_ALL	GO:0046883	regulation of hormone secretion	4	18.181818181818183	0.005770165859582083	GNAQ, HTR1A, CACNA1D, PLCB1	22	360	20342	10.273737373737374	0.9999568921896745	0.055682100544967104	0.04997604763938038
GOTERM_BP_ALL	GO:0007208	phospholipase C-activating serotonin receptor signaling pathway	2	9.090909090909092	0.0061788745553741226	GNAQ, HTR2A	22	6	20342	308.2121212121212	0.99997889499505	0.05929671327450194	0.05322025100457601
GOTERM_BP_ALL	GO:0040017	positive regulation of locomotion	5	22.727272727272727	0.006223620407307543	APP, MAP2K1, ALOX12, HRAS, RAPGEF3	22	736	20342	6.281497035573123	0.9999804826916714	0.059397959601611	0.053311122060398126
GOTERM_BP_ALL	GO:0009891	positive regulation of biosynthetic process	9	40.909090909090914	0.00633494160282541	APP, MAP2K1, PLA2G4A, ALOX12, HTR2A, PLCB1, HRAS, GNAI1, RAPGEF3	22	2920	20342	2.8499066002490663	0.9999839338448206	0.06013001947599856	0.053968163709315925
GOTERM_BP_ALL	GO:0046889	positive regulation of lipid biosynthetic process	3	13.636363636363635	0.0068439247532212375	PLA2G4A, HTR2A, GNAI1	22	121	20342	22.92486851990984	0.9999934021307274	0.06460813748013744	0.05798738418626038
GOTERM_BP_ALL	GO:0033555	multicellular organismal response to stress	3	13.636363636363635	0.007175594762155967	PRKCG, CACNA1B, HTR1A	22	124	20342	22.370234604105573	0.999996306520225	0.06729578330400385	0.06039961207308118
GOTERM_BP_ALL	GO:2000145	regulation of cell motility	6	27.27272727272727	0.007206111510964144	APP, MAP2K1, ALOX12, PLCB1, HRAS, RAPGEF3	22	1229	20342	4.51409127894075	0.999996498548773	0.06729578330400385	0.06039961207308118
GOTERM_BP_ALL	GO:0032024	positive regulation of insulin secretion	3	13.636363636363635	0.00728775328608194	GNAQ, CACNA1D, PLCB1	22	125	20342	22.191272727272725	0.9999969646384232	0.06769426448087877	0.06075725867915371
GOTERM_BP_ALL	GO:0043408	regulation of MAPK cascade	5	22.727272727272727	0.007727353386608298	APP, MAP2K1, HTR2A, PLCB1, HRAS	22	783	20342	5.904446766515732	0.9999985936901526	0.07139581293903517	0.06407948898788476
GOTERM_BP_ALL	GO:0007207	phospholipase C-activating G protein-coupled acetylcholine receptor signaling pathway	2	9.090909090909092	0.00823040685439281	GNAQ, PLCB1	22	8	20342	231.1590909090909	0.9999994171717894	0.07564135823322916	0.06788996976718725
GOTERM_BP_ALL	GO:0009967	positive regulation of signal transduction	7	31.818181818181817	0.008645965871743246	APP, MAP2K1, MAOA, ALOX12, HTR2A, PLCB1, HRAS	22	1826	20342	3.544608184805337	0.999999718558751	0.07863335929687182	0.07057536392851073
GOTERM_BP_ALL	GO:0040012	regulation of locomotion	6	27.27272727272727	0.008646500648072836	APP, MAP2K1, ALOX12, PLCB1, HRAS, RAPGEF3	22	1284	20342	4.3207306711979605	0.9999997188223403	0.07863335929687182	0.07057536392851073
GOTERM_BP_ALL	GO:0046488	phosphatidylinositol metabolic process	3	13.636363636363635	0.008695461467019657	PLCB4, PLCB1, PLCB2	22	137	20342	20.247511612475115	0.9999997419385087	0.07866675295944346	0.07060533555772731
GOTERM_BP_ALL	GO:0051588	regulation of neurotransmitter transport	3	13.636363636363635	0.009065026135270432	PRKCG, APP, CACNA1B	22	140	20342	19.813636363636363	0.9999998649679099	0.0815852352174339	0.07322474479215857
GOTERM_BP_ALL	GO:0043547	positive regulation of GTPase activity	3	13.636363636363635	0.009568613383448301	MAP2K1, HRAS, RAPGEF3	22	144	20342	19.263257575757574	0.9999999441563943	0.08567361570644175	0.07689416631338093
GOTERM_BP_ALL	GO:0141124	intracellular signaling cassette	5	22.727272727272727	0.010222138773696626	APP, MAP2K1, CACNA1D, HRAS, RAPGEF3	22	849	20342	5.445443837669986	0.9999999822562001	0.09105566692262072	0.08172468896509251
GOTERM_BP_ALL	GO:0007198	adenylate cyclase-inhibiting serotonin receptor signaling pathway	2	9.090909090909092	0.010277905469997758	HTR1A, GNAI1	22	10	20342	184.92727272727274	0.9999999839105106	0.09108531531319441	0.0817512991210536
GOTERM_BP_ALL	GO:0071902	positive regulation of protein serine/threonine kinase activity	3	13.636363636363635	0.010479404047722577	MAP2K1, HTR2A, HRAS	22	151	20342	18.370258880192655	0.9999999887035045	0.09239961843093461	0.082930918326901
GOTERM_BP_ALL	GO:0021782	glial cell development	3	13.636363636363635	0.01115271687837105	APP, MAP2K1, HRAS	22	156	20342	17.78146853146853	0.9999999965369146	0.09765348756036021	0.08764639441945973
GOTERM_BP_ALL	GO:0046328	regulation of JNK cascade	3	13.636363636363635	0.011289634132308319	APP, PLCB1, HRAS	22	157	20342	17.668210770121597	0.9999999972772683	0.09765348756036021	0.08764639441945973
GOTERM_BP_ALL	GO:0099105	ion channel modulating, G protein-coupled receptor signaling pathway	2	9.090909090909092	0.01130014450180334	GNAQ, PLCB1	22	11	20342	168.11570247933884	0.9999999973270823	0.09765348756036021	0.08764639441945973
GOTERM_BP_ALL	GO:0014062	regulation of serotonin secretion	2	9.090909090909092	0.01130014450180334	MAOB, HTR1A	22	11	20342	168.11570247933884	0.9999999973270823	0.09765348756036021	0.08764639441945973
GOTERM_BP_ALL	GO:0045834	positive regulation of lipid metabolic process	3	13.636363636363635	0.011985409260441992	PLA2G4A, HTR2A, GNAI1	22	162	20342	17.122895622895623	0.9999999991984084	0.1030626528979591	0.09250125265855973
GOTERM_BP_ALL	GO:0090277	positive regulation of peptide hormone secretion	3	13.636363636363635	0.012268912194851645	GNAQ, CACNA1D, PLCB1	22	164	20342	16.914079822616404	0.9999999995130754	0.10498079055397688	0.09422282813681633
GOTERM_BP_ALL	GO:0030003	intracellular monoatomic cation homeostasis	4	18.181818181818183	0.012588776222255576	APP, CACNA1B, CACNA1D, HTR2A	22	479	20342	7.721389257923704	0.9999999997225854	0.1071897269512644	0.09620540260047276
GOTERM_BP_ALL	GO:0010628	positive regulation of gene expression	6	27.27272727272727	0.012838377469224893	APP, MAP2K1, ALOX12, HTR2A, PLCB1, HRAS	22	1414	20342	3.923492349234923	0.9999999998211813	0.10830745660022745	0.09720859230843673
GOTERM_BP_ALL	GO:0002793	positive regulation of peptide secretion	3	13.636363636363635	0.012844753056791511	GNAQ, CACNA1D, PLCB1	22	168	20342	16.511363636363633	0.9999999998231761	0.10830745660022745	0.09720859230843673
GOTERM_BP_ALL	GO:0086100	endothelin receptor signaling pathway	2	9.090909090909092	0.013341606714856158	PLCB4, GNAQ	22	13	20342	142.25174825174824	0.9999999999262509	0.11110425213891013	0.0997187847349228
GOTERM_BP_ALL	GO:0006873	intracellular monoatomic ion homeostasis	4	18.181818181818183	0.013380326510045037	APP, CACNA1B, CACNA1D, HTR2A	22	490	20342	7.548051948051948	0.9999999999311106	0.11110425213891013	0.0997187847349228
GOTERM_BP_ALL	GO:0050877	nervous system process	8	36.36363636363637	0.013396534688613354	PRKCG, GABRB3, APP, CACNA1D, HTR2A, PLCB1, PLCB2, RAPGEF3	22	2631	20342	2.811513078331779	0.9999999999330486	0.11110425213891013	0.0997187847349228
GOTERM_BP_ALL	GO:0050729	positive regulation of inflammatory response	3	13.636363636363635	0.01343229300470416	APP, PLA2G4A, HTR2A	22	172	20342	16.12737843551797	0.9999999999371337	0.11110425213891013	0.0997187847349228
GOTERM_BP_ALL	GO:0098771	inorganic ion homeostasis	4	18.181818181818183	0.013973705491583109	APP, CACNA1B, CACNA1D, HTR2A	22	498	20342	7.426798101496897	0.9999999999757719	0.11503472245914627	0.1032464780160098
GOTERM_BP_ALL	GO:1901654	response to ketone	4	18.181818181818183	0.014124388678499859	MAOB, GNAQ, CACNA1B, GNAI1	22	500	20342	7.39709090909091	0.9999999999814208	0.11548502219579396	0.1036506330473476
GOTERM_BP_ALL	GO:1904375	regulation of protein localization to cell periphery	3	13.636363636363635	0.014335327503837472	MAP2K1, HRAS, GNAI1	22	178	20342	15.58375893769152	0.9999999999871884	0.11548502219579396	0.1036506330473476
GOTERM_BP_ALL	GO:0044093	positive regulation of molecular function	5	22.727272727272727	0.01435264542925726	MAP2K1, CACNA1D, HTR2A, HRAS, RAPGEF3	22	938	20342	4.9287652645861595	0.9999999999875735	0.11548502219579396	0.1036506330473476
GOTERM_BP_ALL	GO:0007210	serotonin receptor signaling pathway	2	9.090909090909092	0.014360831775642773	HTR1A, HTR2A	22	14	20342	132.0909090909091	0.9999999999877515	0.11548502219579396	0.1036506330473476
GOTERM_BP_ALL	GO:0042428	serotonin metabolic process	2	9.090909090909092	0.014360831775642773	MAOA, HTR1A	22	14	20342	132.0909090909091	0.9999999999877515	0.11548502219579396	0.1036506330473476
GOTERM_BP_ALL	GO:0031652	positive regulation of heat generation	2	9.090909090909092	0.015379054056765198	PLA2G4A, HTR2A	22	15	20342	123.28484848484848	0.9999999999979658	0.12310330367097304	0.1104882270714145
GOTERM_BP_ALL	GO:0043087	regulation of GTPase activity	3	13.636363636363635	0.016057620096104765	MAP2K1, HRAS, RAPGEF3	22	189	20342	14.676767676767676	0.9999999999993858	0.12794534911437605	0.11483408132948315
GOTERM_BP_ALL	GO:0034111	negative regulation of homotypic cell-cell adhesion	2	9.090909090909092	0.016396274495104685	MAP2K1, ALOX12	22	16	20342	115.57954545454545	0.9999999999996623	0.1300471634611728	0.11672051113181828
GOTERM_BP_ALL	GO:0019637	organophosphate metabolic process	5	22.727272727272727	0.016855629093660632	PLCB4, PLA2G4A, HTR2A, PLCB1, PLCB2	22	984	20342	4.6983555062823354	0.9999999999998499	0.13308285334403872	0.11944511707734966
GOTERM_BP_ALL	GO:1902905	positive regulation of supramolecular fiber organization	3	13.636363636363635	0.017032870866974595	APP, HTR1A, RAPGEF3	22	195	20342	14.225174825174825	0.9999999999998903	0.13387374070558763	0.12015495783535472
GOTERM_BP_ALL	GO:1903034	regulation of response to wounding	3	13.636363636363635	0.017363498607276213	MAP2K1, ALOX12, HRAS	22	197	20342	14.08075680664513	0.9999999999999388	0.1352484174028645	0.12138876380602519
GOTERM_BP_ALL	GO:0050714	positive regulation of protein secretion	3	13.636363636363635	0.017363498607276213	GNAQ, CACNA1D, PLCB1	22	197	20342	14.08075680664513	0.9999999999999388	0.1352484174028645	0.12138876380602519
GOTERM_BP_ALL	GO:0010038	response to metal ion	4	18.181818181818183	0.017850486143855284	GABRB3, APP, MAOB, PLA2G4A	22	546	20342	6.773892773892774	0.9999999999999741	0.13842095728516352	0.12423619597442138
GOTERM_BP_ALL	GO:0010638	positive regulation of organelle organization	4	18.181818181818183	0.018110944796098035	HTR1A, PLA2G4A, PLCB1, RAPGEF3	22	549	20342	6.7368769663851635	0.9999999999999837	0.13916929786779836	0.12490784995733889
GOTERM_BP_ALL	GO:0031650	regulation of heat generation	2	9.090909090909092	0.018427713592166738	PLA2G4A, HTR2A	22	18	20342	102.73737373737374	0.9999999999999907	0.13916929786779836	0.12490784995733889
GOTERM_BP_ALL	GO:0042402	biogenic amine catabolic process	2	9.090909090909092	0.018427713592166738	MAOB, MAOA	22	18	20342	102.73737373737374	0.9999999999999907	0.13916929786779836	0.12490784995733889
GOTERM_BP_ALL	GO:1904181	positive regulation of membrane depolarization	2	9.090909090909092	0.018427713592166738	CACNA1D, ALOX12	22	18	20342	102.73737373737374	0.9999999999999907	0.13916929786779836	0.12490784995733889
GOTERM_BP_ALL	GO:0009310	amine catabolic process	2	9.090909090909092	0.018427713592166738	MAOB, MAOA	22	18	20342	102.73737373737374	0.9999999999999907	0.13916929786779836	0.12490784995733889
GOTERM_BP_ALL	GO:0016322	neuron remodeling	2	9.090909090909092	0.018427713592166738	APP, GNAQ	22	18	20342	102.73737373737374	0.9999999999999907	0.13916929786779836	0.12490784995733889
GOTERM_BP_ALL	GO:0001934	positive regulation of protein phosphorylation	4	18.181818181818183	0.018549820463603456	MAP2K1, HTR2A, HRAS, RAPGEF3	22	554	20342	6.676074827699377	0.9999999999999925	0.1394850136159273	0.12519121256605104
GOTERM_BP_ALL	GO:0043279	response to alkaloid	3	13.636363636363635	0.018713419857930774	PRKCG, HTR1A, HTR2A	22	205	20342	13.531263858093126	0.9999999999999943	0.14010866505700756	0.12575095499359515
GOTERM_BP_ALL	GO:0045935	positive regulation of nucleobase-containing compound metabolic process	7	31.818181818181817	0.019136589391382047	PRKCG, APP, MAP2K1, HTR2A, PLCB1, HRAS, RAPGEF3	22	2164	20342	2.9909679045538566	0.9999999999999973	0.14251842180185928	0.12791377063275683
GOTERM_BP_ALL	GO:0030534	adult behavior	3	13.636363636363635	0.019230843700154356	APP, HTR1A, HTR2A	22	208	20342	13.336101398601397	0.9999999999999978	0.14251842180185928	0.12791377063275683
GOTERM_BP_ALL	GO:1902531	regulation of intracellular signal transduction	7	31.818181818181817	0.019379389074561028	APP, MAP2K1, HTR2A, PLCB1, PRKACB, HRAS, RAPGEF3	22	2170	20342	2.9826979472140764	0.9999999999999982	0.14251842180185928	0.12791377063275683
GOTERM_BP_ALL	GO:0007213	G protein-coupled acetylcholine receptor signaling pathway	2	9.090909090909092	0.019441934120656004	GNAQ, PLCB1	22	19	20342	97.33014354066985	0.9999999999999984	0.14251842180185928	0.12791377063275683
GOTERM_BP_ALL	GO:0001819	positive regulation of cytokine production	4	18.181818181818183	0.019445518691445392	APP, HTR2A, PLCB1, HRAS	22	564	20342	6.557704706640878	0.9999999999999984	0.14251842180185928	0.12791377063275683
GOTERM_BP_ALL	GO:0046887	positive regulation of hormone secretion	3	13.636363636363635	0.019579156728530084	GNAQ, CACNA1D, PLCB1	22	210	20342	13.209090909090909	0.9999999999999988	0.14289493797250738	0.1282517031083126
GOTERM_BP_ALL	GO:0055080	monoatomic cation homeostasis	4	18.181818181818183	0.019718901535562446	APP, CACNA1B, CACNA1D, HTR2A	22	567	20342	6.52300785634119	0.999999999999999	0.14331268605553124	0.12862664223406634
GOTERM_BP_ALL	GO:0051493	regulation of cytoskeleton organization	4	18.181818181818183	0.019810509006094656	HTR1A, HRAS, GNAI1, RAPGEF3	22	568	20342	6.511523687580026	0.9999999999999992	0.14337855893161008	0.12868576475208987
GOTERM_BP_ALL	GO:0035296	regulation of tube diameter	3	13.636363636363635	0.02010664336874498	MAP2K1, HTR1A, HTR2A	22	213	20342	13.023047375160049	0.9999999999999996	0.14431917161781005	0.1295299876523695
GOTERM_BP_ALL	GO:0097746	blood vessel diameter maintenance	3	13.636363636363635	0.02010664336874498	MAP2K1, HTR1A, HTR2A	22	213	20342	13.023047375160049	0.9999999999999996	0.14431917161781005	0.1295299876523695
GOTERM_BP_ALL	GO:0035150	regulation of tube size	3	13.636363636363635	0.020283804437934625	MAP2K1, HTR1A, HTR2A	22	214	20342	12.962192013593883	0.9999999999999997	0.14499163913042157	0.13013354369851884
GOTERM_BP_ALL	GO:0009056	catabolic process	7	31.818181818181817	0.02049894298018306	PLCB4, MAOB, MAOA, PLA2G4A, HTR2A, PLCB1, PLCB2	22	2197	20342	2.9460421235569165	0.9999999999999998	0.145928950641713	0.13097480371354667
GOTERM_BP_ALL	GO:0050801	monoatomic ion homeostasis	4	18.181818181818183	0.0209285344958451	APP, CACNA1B, CACNA1D, HTR2A	22	580	20342	6.376802507836991	0.9999999999999999	0.14837903844605282	0.133173817465398
GOTERM_BP_ALL	GO:0051345	positive regulation of hydrolase activity	3	13.636363636363635	0.021179537291268185	MAP2K1, HRAS, RAPGEF3	22	219	20342	12.666251556662516	0.9999999999999999	0.14954819623956436	0.13422316519141098
GOTERM_BP_ALL	GO:0051641	cellular localization	8	36.36363636363637	0.021312221179118074	APP, MAP2K1, CACNA1B, HTR1A, PLA2G4A, CACNA1D, HTR2A, GNAI1	22	2877	20342	2.571112585711126	0.9999999999999999	0.1498758226240004	0.1345172178876319
GOTERM_BP_ALL	GO:0042327	positive regulation of phosphorylation	4	18.181818181818183	0.02150053429544371	MAP2K1, HTR2A, HRAS, RAPGEF3	22	586	20342	6.311511014582687	1.0	0.15059043577091016	0.13515860067176105
GOTERM_BP_ALL	GO:0098703	calcium ion import across plasma membrane	2	9.090909090909092	0.02348884454814126	CACNA1B, CACNA1D	22	23	20342	80.40316205533598	1.0	0.16385591558281673	0.14706469337571174
GOTERM_BP_ALL	GO:0046434	organophosphate catabolic process	3	13.636363636363635	0.023774363914587184	PLA2G4A, HTR2A, PLCB1	22	233	20342	11.905189231369489	1.0	0.16518428047855177	0.14825693337136567
GOTERM_BP_ALL	GO:0050796	regulation of insulin secretion	3	13.636363636363635	0.02396453204706277	GNAQ, CACNA1D, PLCB1	22	234	20342	11.854312354312354	1.0	0.165842199863538	0.14884743211701537
GOTERM_BP_ALL	GO:1902656	calcium ion import into cytosol	2	9.090909090909092	0.024498083893830652	CACNA1B, CACNA1D	22	24	20342	77.0530303030303	1.0	0.1675321721400939	0.15036422358457474
GOTERM_BP_ALL	GO:0046579	positive regulation of Ras protein signal transduction	2	9.090909090909092	0.024498083893830652	MAP2K1, HRAS	22	24	20342	77.0530303030303	1.0	0.1675321721400939	0.15036422358457474
GOTERM_BP_ALL	GO:0042053	regulation of dopamine metabolic process	2	9.090909090909092	0.024498083893830652	MAOB, HTR1A	22	24	20342	77.0530303030303	1.0	0.1675321721400939	0.15036422358457474
GOTERM_BP_ALL	GO:0009605	response to external stimulus	7	31.818181818181817	0.024847710605046303	GABRB3, APP, PLCB4, MAOB, PLA2G4A, HTR2A, HRAS	22	2293	20342	2.822701502596836	1.0	0.16846115939882192	0.1511980123792535
GOTERM_BP_ALL	GO:0090066	regulation of anatomical structure size	4	18.181818181818183	0.02490583230418484	MAP2K1, HTR1A, HTR2A, RAPGEF3	22	620	20342	5.965395894428153	1.0	0.16846115939882192	0.1511980123792535
GOTERM_BP_ALL	GO:0046890	regulation of lipid biosynthetic process	3	13.636363636363635	0.02492488080915212	PLA2G4A, HTR2A, GNAI1	22	239	20342	11.606314187904145	1.0	0.16846115939882192	0.1511980123792535
GOTERM_BP_ALL	GO:0051726	regulation of cell cycle	5	22.727272727272727	0.025528069275340345	APP, PLCB1, PRKACB, HRAS, GNAI1	22	1116	20342	4.142636037797328	1.0	0.17186921058630303	0.15425682170641705
GOTERM_BP_ALL	GO:0042069	regulation of catecholamine metabolic process	2	9.090909090909092	0.02651358318329214	MAOB, HTR1A	22	26	20342	71.12587412587412	1.0	0.17713113072837863	0.15897952377981708
GOTERM_BP_ALL	GO:0097164	ammonium ion metabolic process	2	9.090909090909092	0.02651358318329214	MAOA, HTR1A	22	26	20342	71.12587412587412	1.0	0.17713113072837863	0.15897952377981708
GOTERM_BP_ALL	GO:2000026	regulation of multicellular organismal development	6	27.27272727272727	0.027092492130496398	APP, MAP2K1, PLA2G4A, PLCB1, HRAS, RAPGEF3	22	1708	20342	3.248137108792846	1.0	0.17970665691573087	0.16129112154958228
GOTERM_BP_ALL	GO:0030813	positive regulation of nucleotide catabolic process	2	9.090909090909092	0.02751984498536811	APP, HTR2A	22	27	20342	68.49158249158249	1.0	0.17970665691573087	0.16129112154958228
GOTERM_BP_ALL	GO:0033123	positive regulation of purine nucleotide catabolic process	2	9.090909090909092	0.02751984498536811	APP, HTR2A	22	27	20342	68.49158249158249	1.0	0.17970665691573087	0.16129112154958228
GOTERM_BP_ALL	GO:0045821	positive regulation of glycolytic process	2	9.090909090909092	0.02751984498536811	APP, HTR2A	22	27	20342	68.49158249158249	1.0	0.17970665691573087	0.16129112154958228
GOTERM_BP_ALL	GO:0042430	indole-containing compound metabolic process	2	9.090909090909092	0.02751984498536811	MAOA, HTR1A	22	27	20342	68.49158249158249	1.0	0.17970665691573087	0.16129112154958228
GOTERM_BP_ALL	GO:0090330	regulation of platelet aggregation	2	9.090909090909092	0.02751984498536811	ALOX12, HTR2A	22	27	20342	68.49158249158249	1.0	0.17970665691573087	0.16129112154958228
GOTERM_BP_ALL	GO:0042592	homeostatic process	6	27.27272727272727	0.028520316640908715	APP, MAP2K1, CACNA1B, PLA2G4A, CACNA1D, HTR2A	22	1731	20342	3.2049787301087127	1.0	0.18488106982642358	0.1659352837417354
GOTERM_BP_ALL	GO:0018904	ether metabolic process	2	9.090909090909092	0.028525116127508073	PLA2G4A, ALOX12	22	28	20342	66.04545454545455	1.0	0.18488106982642358	0.1659352837417354
GOTERM_BP_ALL	GO:0071900	regulation of protein serine/threonine kinase activity	3	13.636363636363635	0.028921781989408837	MAP2K1, HTR2A, HRAS	22	259	20342	10.71007371007371	1.0	0.18675514987213068	0.16761731643675976
GOTERM_BP_ALL	GO:0098696	regulation of neurotransmitter receptor localization to postsynaptic specialization membrane	2	9.090909090909092	0.02952939753631527	MAP2K1, HRAS	22	29	20342	63.7680250783699	1.0	0.18997245748362823	0.1705049287374648
GOTERM_BP_ALL	GO:0033238	regulation of amine metabolic process	2	9.090909090909092	0.0305326901402231	MAOB, HTR1A	22	30	20342	61.64242424242424	1.0	0.19426843506801292	0.17436067373116415
GOTERM_BP_ALL	GO:0046475	glycerophospholipid catabolic process	2	9.090909090909092	0.0305326901402231	PLA2G4A, PLCB1	22	30	20342	61.64242424242424	1.0	0.19426843506801292	0.17436067373116415
GOTERM_BP_ALL	GO:0099509	regulation of presynaptic cytosolic calcium ion concentration	2	9.090909090909092	0.0305326901402231	CACNA1B, CACNA1D	22	30	20342	61.64242424242424	1.0	0.19426843506801292	0.17436067373116415
GOTERM_BP_ALL	GO:0021554	optic nerve development	2	9.090909090909092	0.031534994861775245	CACNA1B, CACNA1D	22	31	20342	59.65395894428153	1.0	0.19991345282811532	0.17942721529017377
GOTERM_BP_ALL	GO:0010817	regulation of hormone levels	4	18.181818181818183	0.031953828298730697	GNAQ, HTR1A, CACNA1D, PLCB1	22	683	20342	5.415147078397445	1.0	0.2018319991087099	0.18114915751898603
GOTERM_BP_ALL	GO:0050865	regulation of cell activation	4	18.181818181818183	0.032073426062128846	GNAQ, PLA2G4A, ALOX12, HTR2A	22	684	20342	5.407230196703881	1.0	0.20185340967361523	0.181168374024851
GOTERM_BP_ALL	GO:0006691	leukotriene metabolic process	2	9.090909090909092	0.0325363126261028	PLA2G4A, ALOX12	22	32	20342	57.78977272727273	1.0	0.20329343536525382	0.18246083231688584
GOTERM_BP_ALL	GO:0007187	G protein-coupled receptor signaling pathway, coupled to cyclic nucleotide second messenger	2	9.090909090909092	0.0325363126261028	HTR1A, HTR2A	22	32	20342	57.78977272727273	1.0	0.20329343536525382	0.18246083231688584
GOTERM_BP_ALL	GO:0045860	positive regulation of protein kinase activity	3	13.636363636363635	0.032725126204413826	MAP2K1, HTR2A, HRAS	22	277	20342	10.014112241549064	1.0	0.20374030185328607	0.18286190592358836
GOTERM_BP_ALL	GO:0003018	vascular process in circulatory system	3	13.636363636363635	0.0331594212337306	MAP2K1, HTR1A, HTR2A	22	279	20342	9.942326490713587	1.0	0.20570683815353588	0.18462692036923573
GOTERM_BP_ALL	GO:0007214	gamma-aminobutyric acid signaling pathway	2	9.090909090909092	0.03353664435573204	GABRB3, HTR1A	22	33	20342	56.03856749311295	1.0	0.2065379248678267	0.18537284102990317
GOTERM_BP_ALL	GO:0098657	import into cell	4	18.181818181818183	0.03365010520299076	APP, CACNA1B, CACNA1D, HRAS	22	697	20342	5.306377983565932	1.0	0.2065379248678267	0.18537284102990317
GOTERM_BP_ALL	GO:0055082	intracellular chemical homeostasis	4	18.181818181818183	0.03365010520299076	APP, CACNA1B, CACNA1D, HTR2A	22	697	20342	5.306377983565932	1.0	0.2065379248678267	0.18537284102990317
GOTERM_BP_ALL	GO:0050806	positive regulation of synaptic transmission	3	13.636363636363635	0.0342552071947923	PRKCG, APP, CACNA1B	22	284	20342	9.767285531370037	1.0	0.2095116017512473	0.18804178879113098
GOTERM_BP_ALL	GO:0090276	regulation of peptide hormone secretion	3	13.636363636363635	0.03469751381452338	GNAQ, CACNA1D, PLCB1	22	286	20342	9.69898283534647	1.0	0.21147221577483197	0.18980148784856823
GOTERM_BP_ALL	GO:0032101	regulation of response to external stimulus	5	22.727272727272727	0.03507374920765484	APP, MAP2K1, PLA2G4A, ALOX12, HTR2A	22	1232	20342	3.752582644628099	1.0	0.21268921200814567	0.19089377174478936
GOTERM_BP_ALL	GO:0010001	glial cell differentiation	3	13.636363636363635	0.03514208626732171	APP, MAP2K1, HRAS	22	288	20342	9.631628787878787	1.0	0.21268921200814567	0.19089377174478936
GOTERM_BP_ALL	GO:0060384	innervation	2	9.090909090909092	0.0355343534015128	PRKCG, GABRB3	22	35	20342	52.836363636363636	1.0	0.2139029209110076	0.1919831051814973
GOTERM_BP_ALL	GO:0033674	positive regulation of kinase activity	3	13.636363636363635	0.03558891430240713	MAP2K1, HTR2A, HRAS	22	290	20342	9.565203761755486	1.0	0.2139029209110076	0.1919831051814973
GOTERM_BP_ALL	GO:0002791	regulation of peptide secretion	3	13.636363636363635	0.035813170968540656	GNAQ, CACNA1D, PLCB1	22	291	20342	9.532333645735706	1.0	0.21450854473225905	0.19252666737915478
GOTERM_BP_ALL	GO:0090087	regulation of peptide transport	3	13.636363636363635	0.036263363220659234	GNAQ, CACNA1D, PLCB1	22	293	20342	9.46726652187403	1.0	0.21645863200785254	0.19427691842270703
GOTERM_BP_ALL	GO:0034695	response to prostaglandin E	2	9.090909090909092	0.03653173256052466	GNAQ, GNAI1	22	36	20342	51.36868686868687	1.0	0.21731376526586071	0.19504442144471898
GOTERM_BP_ALL	GO:0031401	positive regulation of protein modification process	4	18.181818181818183	0.03679627638269699	MAP2K1, HTR2A, HRAS, RAPGEF3	22	722	20342	5.122639133719466	1.0	0.21814038251448692	0.19578633065059592
GOTERM_BP_ALL	GO:0043278	response to morphine	2	9.090909090909092	0.03752812937050407	PRKCG, HTR1A	22	37	20342	49.98034398034398	1.0	0.22172231536246792	0.19900120302250288
GOTERM_BP_ALL	GO:0051054	positive regulation of DNA metabolic process	3	13.636363636363635	0.03808633163370119	PRKCG, HTR2A, HRAS	22	301	20342	9.215644820295982	1.0	0.2242574849075897	0.2012765797184412
GOTERM_BP_ALL	GO:0043065	positive regulation of apoptotic process	4	18.181818181818183	0.03822799017370756	APP, PLA2G4A, ALOX12, HTR2A	22	733	20342	5.045764603745504	1.0	0.22433114503962848	0.20134269148922326
GOTERM_BP_ALL	GO:1902473	regulation of protein localization to synapse	2	9.090909090909092	0.038523544748661126	MAP2K1, HRAS	22	38	20342	48.665071770334926	1.0	0.22530436777247265	0.2022161827042515
GOTERM_BP_ALL	GO:0014072	response to isoquinoline alkaloid	2	9.090909090909092	0.03951797961681821	PRKCG, HTR1A	22	39	20342	47.41724941724942	1.0	0.2303447335382994	0.2067400343040926
GOTERM_BP_ALL	GO:0051924	regulation of calcium ion transport	3	13.636363636363635	0.04041423486955051	CACNA1B, CACNA1D, RAPGEF3	22	311	20342	8.919321835720549	1.0	0.23378193490672897	0.20982500663188858
GOTERM_BP_ALL	GO:0009410	response to xenobiotic stimulus	4	18.181818181818183	0.04049736088461512	GABRB3, MAOB, HTR2A, RAPGEF3	22	750	20342	4.931393939393939	1.0	0.23378193490672897	0.20982500663188858
GOTERM_BP_ALL	GO:0070509	calcium ion import	2	9.090909090909092	0.04051143489172448	CACNA1B, CACNA1D	22	40	20342	46.231818181818184	1.0	0.23378193490672897	0.20982500663188858
GOTERM_BP_ALL	GO:0043068	positive regulation of programmed cell death	4	18.181818181818183	0.04090496682713307	APP, PLA2G4A, ALOX12, HTR2A	22	753	20342	4.911746951587589	1.0	0.23527128271102696	0.2111617327268227
GOTERM_BP_ALL	GO:1902533	positive regulation of intracellular signal transduction	5	22.727272727272727	0.041439760809796285	APP, MAP2K1, HTR2A, PLCB1, HRAS	22	1299	20342	3.5590314227727626	1.0	0.23756060899873316	0.21321645908406736
GOTERM_BP_ALL	GO:0048169	regulation of long-term neuronal synaptic plasticity	2	9.090909090909092	0.04249541032300368	APP, HRAS	22	42	20342	44.03030303030303	1.0	0.2428109464837414	0.2179287654393511
GOTERM_BP_ALL	GO:0009889	regulation of biosynthetic process	11	50.0	0.044100801601674205	APP, MAP2K1, PLA2G4A, CACNA1D, ALOX12, HTR2A, PLCB1, PRKACB, HRAS, GNAI1, RAPGEF3	22	5702	20342	1.783760084180989	1.0	0.2509275981336622	0.2252136588891073
GOTERM_BP_ALL	GO:0042127	regulation of cell population proliferation	6	27.27272727272727	0.044281927370459016	APP, MAP2K1, PLA2G4A, ALOX12, HTR2A, HRAS	22	1946	20342	2.8508829300196203	1.0	0.2509275981336622	0.2252136588891073
GOTERM_BP_ALL	GO:1902683	regulation of receptor localization to synapse	2	9.090909090909092	0.044475478370830594	MAP2K1, HRAS	22	44	20342	42.02892561983471	1.0	0.2509275981336622	0.2252136588891073
GOTERM_BP_ALL	GO:0051384	response to glucocorticoid	3	13.636363636363635	0.04449378251305006	MAP2K1, MAOB, PLA2G4A	22	328	20342	8.457039911308202	1.0	0.2509275981336622	0.2252136588891073
GOTERM_BP_ALL	GO:0051347	positive regulation of transferase activity	3	13.636363636363635	0.0452292970630449	MAP2K1, HTR2A, HRAS	22	331	20342	8.380390002746497	1.0	0.2531123520080059	0.2271745289467364
GOTERM_BP_ALL	GO:0000086	G2/M transition of mitotic cell cycle	2	9.090909090909092	0.04546404941076444	APP, PLCB1	22	45	20342	41.094949494949496	1.0	0.2531123520080059	0.2271745289467364
GOTERM_BP_ALL	GO:0021762	substantia nigra development	2	9.090909090909092	0.04546404941076444	MAOB, GNB4	22	45	20342	41.094949494949496	1.0	0.2531123520080059	0.2271745289467364
GOTERM_BP_ALL	GO:0031338	regulation of vesicle fusion	2	9.090909090909092	0.04546404941076444	CACNA1B, PLA2G4A	22	45	20342	41.094949494949496	1.0	0.2531123520080059	0.2271745289467364
GOTERM_BP_ALL	GO:0006066	alcohol metabolic process	3	13.636363636363635	0.0464653490089988	APP, PLA2G4A, PLCB1	22	336	20342	8.255681818181817	1.0	0.2578604192608016	0.2314360354793263
GOTERM_BP_ALL	GO:0006636	unsaturated fatty acid biosynthetic process	2	9.090909090909092	0.047438270081975605	PLA2G4A, ALOX12	22	47	20342	39.34622823984526	1.0	0.2615881750234655	0.23478178748507927
GOTERM_BP_ALL	GO:0034694	response to prostaglandin	2	9.090909090909092	0.047438270081975605	GNAQ, GNAI1	22	47	20342	39.34622823984526	1.0	0.2615881750234655	0.23478178748507927
GOTERM_BP_ALL	GO:0009395	phospholipid catabolic process	2	9.090909090909092	0.04842392153930096	PLA2G4A, PLCB1	22	48	20342	38.52651515151515	1.0	0.26617832820811954	0.2389015622777538
GOTERM_BP_ALL	GO:0019725	cellular homeostasis	4	18.181818181818183	0.049351961927528464	APP, CACNA1B, CACNA1D, HTR2A	22	812	20342	4.554858934169279	1.0	0.2704238418552585	0.24271201465305006
GOTERM_BP_ALL	GO:0014044	Schwann cell development	2	9.090909090909092	0.05039231124596183	MAP2K1, HRAS	22	50	20342	36.985454545454544	1.0	0.2741460615946137	0.24605279794243107
GOTERM_BP_ALL	GO:0044839	cell cycle G2/M phase transition	2	9.090909090909092	0.05039231124596183	APP, PLCB1	22	50	20342	36.985454545454544	1.0	0.2741460615946137	0.24605279794243107
GOTERM_BP_ALL	GO:0050708	regulation of protein secretion	3	13.636363636363635	0.050504743644373275	GNAQ, CACNA1D, PLCB1	22	352	20342	7.880423553719008	1.0	0.2741460615946137	0.24605279794243107
GOTERM_BP_ALL	GO:0042063	gliogenesis	3	13.636363636363635	0.05101850782965559	APP, MAP2K1, HRAS	22	354	20342	7.835901386748843	1.0	0.27607211246140734	0.24778147572097528
GOTERM_BP_ALL	GO:0051336	regulation of hydrolase activity	3	13.636363636363635	0.05283184518027857	MAP2K1, HRAS, RAPGEF3	22	361	20342	7.683958700579198	1.0	0.28419465364495183	0.25507165517126074
GOTERM_BP_ALL	GO:0009888	tissue development	6	27.27272727272727	0.05315971625198342	MAP2K1, PLA2G4A, ALOX12, PRKACB, HRAS, RAPGEF3	22	2046	20342	2.7115435883764327	1.0	0.28419465364495183	0.25507165517126074
GOTERM_BP_ALL	GO:0007166	cell surface receptor signaling pathway	6	27.27272727272727	0.05325359099606334	GABRB3, APP, MAP2K1, GNAQ, PLCB1, HRAS	22	2047	20342	2.7102189456854817	1.0	0.28419465364495183	0.25507165517126074
GOTERM_BP_ALL	GO:0048265	response to pain	2	9.090909090909092	0.0533376264181084	PRKCG, CACNA1B	22	53	20342	34.891938250428815	1.0	0.28419465364495183	0.25507165517126074
GOTERM_BP_ALL	GO:0035640	exploration behavior	2	9.090909090909092	0.0533376264181084	GABRB3, HTR1A	22	53	20342	34.891938250428815	1.0	0.28419465364495183	0.25507165517126074
GOTERM_BP_ALL	GO:0031960	response to corticosteroid	3	13.636363636363635	0.05414136480288444	MAP2K1, MAOB, PLA2G4A	22	366	20342	7.578986587183308	1.0	0.2875949561547715	0.25812350987063254
GOTERM_BP_ALL	GO:1904646	cellular response to amyloid-beta	2	9.090909090909092	0.05529633419257277	APP, CACNA1D	22	55	20342	33.62314049586777	1.0	0.2928345502820089	0.2628261737994541
GOTERM_BP_ALL	GO:0014037	Schwann cell differentiation	2	9.090909090909092	0.05627424009303764	MAP2K1, HRAS	22	56	20342	33.02272727272727	1.0	0.2962071364897163	0.2658531524395324
GOTERM_BP_ALL	GO:0095500	acetylcholine receptor signaling pathway	2	9.090909090909092	0.05627424009303764	GNAQ, PLCB1	22	56	20342	33.02272727272727	1.0	0.2962071364897163	0.2658531524395324
GOTERM_BP_ALL	GO:0010557	positive regulation of macromolecule biosynthetic process	7	31.818181818181817	0.05700046895803386	APP, MAP2K1, ALOX12, HTR2A, PLCB1, HRAS, RAPGEF3	22	2782	20342	2.3265472844912094	1.0	0.2979134390252015	0.267384600714041
GOTERM_BP_ALL	GO:0003254	regulation of membrane depolarization	2	9.090909090909092	0.0572511818720334	CACNA1D, ALOX12	22	57	20342	32.44338118022329	1.0	0.2979134390252015	0.267384600714041
GOTERM_BP_ALL	GO:0046503	glycerolipid catabolic process	2	9.090909090909092	0.0572511818720334	PLA2G4A, PLCB1	22	57	20342	32.44338118022329	1.0	0.2979134390252015	0.267384600714041
GOTERM_BP_ALL	GO:0008152	metabolic process	14	63.63636363636363	0.05728444941532373	PRKCG, APP, MAP2K1, MAOB, MAOA, HTR1A, PLA2G4A, ALOX12, HTR2A, PLCB4, CYP4X1, PLCB1, PRKACB, PLCB2	22	8632	20342	1.4996419243407195	1.0	0.2979134390252015	0.267384600714041
GOTERM_BP_ALL	GO:0048511	rhythmic process	3	13.636363636363635	0.05760068536386574	PRKCG, GABRB3, PLA2G4A	22	379	20342	7.319021348045094	1.0	0.2986638521702531	0.2680581148724379
GOTERM_BP_ALL	GO:0048167	regulation of synaptic plasticity	3	13.636363636363635	0.058139771151001864	PRKCG, APP, HRAS	22	381	20342	7.280601288475303	1.0	0.2992324783440174	0.26856847077623675
GOTERM_BP_ALL	GO:0050805	negative regulation of synaptic transmission	2	9.090909090909092	0.05822716043769596	HTR2A, GNAI1	22	58	20342	31.88401253918495	1.0	0.2992324783440174	0.26856847077623675
GOTERM_BP_ALL	GO:0042551	neuron maturation	2	9.090909090909092	0.05822716043769596	APP, GNAQ	22	58	20342	31.88401253918495	1.0	0.2992324783440174	0.26856847077623675
GOTERM_BP_ALL	GO:0046578	regulation of Ras protein signal transduction	2	9.090909090909092	0.05920217668764486	MAP2K1, HRAS	22	59	20342	31.343605546995377	1.0	0.30334566639067584	0.2722601576874287
GOTERM_BP_ALL	GO:1905145	cellular response to acetylcholine	2	9.090909090909092	0.060176231526918034	GNAQ, PLCB1	22	60	20342	30.82121212121212	1.0	0.30742974753604885	0.2759257204425447
GOTERM_BP_ALL	GO:0010604	positive regulation of macromolecule metabolic process	8	36.36363636363637	0.06086010300261195	PRKCG, APP, MAP2K1, ALOX12, HTR2A, PLCB1, HRAS, RAPGEF3	22	3570	20342	2.0720142602495546	1.0	0.31001172702503504	0.2782431102084224
GOTERM_BP_ALL	GO:0090398	cellular senescence	2	9.090909090909092	0.06114932585305005	MAP2K1, HRAS	22	61	20342	30.315946348733235	1.0	0.31057420762207	0.2787479503067398
GOTERM_BP_ALL	GO:1905144	response to acetylcholine	2	9.090909090909092	0.06309263657072875	GNAQ, PLCB1	22	63	20342	29.353535353535353	1.0	0.3190547133057173	0.2863594116543542
GOTERM_BP_ALL	GO:0019216	regulation of lipid metabolic process	3	13.636363636363635	0.06335009560500525	PLA2G4A, HTR2A, GNAI1	22	400	20342	6.934772727272727	1.0	0.3190547133057173	0.2863594116543542
GOTERM_BP_ALL	GO:0009987	cellular process	22	100.0	0.06337010713325991	PRKCG, GABRB3, APP, MAP2K1, MAOB, MAOA, CACNA1B, HTR1A, PLA2G4A, CACNA1D, ALOX12, HTR2A, GNAI1, PLCB4, CYP4X1, GNAQ, GNB4, PLCB1, PRKACB, HRAS, PLCB2, RAPGEF3	22	17839	20342	1.1403105555244128	1.0	0.3190547133057173	0.2863594116543542
GOTERM_BP_ALL	GO:0033121	regulation of purine nucleotide catabolic process	2	9.090909090909092	0.06503211603044795	APP, HTR2A	22	65	20342	28.45034965034965	1.0	0.3245999584623221	0.29133640486054124
GOTERM_BP_ALL	GO:0006110	regulation of glycolytic process	2	9.090909090909092	0.06503211603044795	APP, HTR2A	22	65	20342	28.45034965034965	1.0	0.3245999584623221	0.29133640486054124
GOTERM_BP_ALL	GO:0030811	regulation of nucleotide catabolic process	2	9.090909090909092	0.06503211603044795	APP, HTR2A	22	65	20342	28.45034965034965	1.0	0.3245999584623221	0.29133640486054124
GOTERM_BP_ALL	GO:1902903	regulation of supramolecular fiber organization	3	13.636363636363635	0.06900280459118693	APP, HTR1A, RAPGEF3	22	420	20342	6.6045454545454545	1.0	0.343432296776194	0.30823888927696397
GOTERM_BP_ALL	GO:0007169	cell surface receptor protein tyrosine kinase signaling pathway	3	13.636363636363635	0.06957723661408688	MAP2K1, PLCB1, HRAS	22	422	20342	6.573244291253769	1.0	0.3453018857104826	0.30991689108960413
GOTERM_BP_ALL	GO:0007265	Ras protein signal transduction	2	9.090909090909092	0.07082763855342422	HRAS, RAPGEF3	22	71	20342	26.046094750320105	1.0	0.35050600617463784	0.31458771653785855
GOTERM_BP_ALL	GO:0048857	neural nucleus development	2	9.090909090909092	0.07179022646811016	MAOB, GNB4	22	72	20342	25.684343434343436	1.0	0.35325672344223047	0.3170565525886225
GOTERM_BP_ALL	GO:0019369	arachidonate metabolic process	2	9.090909090909092	0.07179022646811016	PLA2G4A, ALOX12	22	72	20342	25.684343434343436	1.0	0.35325672344223047	0.3170565525886225
GOTERM_BP_ALL	GO:0001817	regulation of cytokine production	4	18.181818181818183	0.07221382365977752	APP, HTR2A, PLCB1, HRAS	22	950	20342	3.8932057416267942	1.0	0.3543373211780609	0.31802641549602584
GOTERM_BP_ALL	GO:0098926	postsynaptic signal transduction	2	9.090909090909092	0.07371255388645662	GNAQ, PLCB1	22	74	20342	24.99017199017199	1.0	0.3606724115514793	0.3237123141098193
GOTERM_BP_ALL	GO:0050808	synapse organization	3	13.636363636363635	0.07393690632649678	GABRB3, APP, HTR1A	22	437	20342	6.347618057000208	1.0	0.36075395025035084	0.32378549708710247
GOTERM_BP_ALL	GO:0050727	regulation of inflammatory response	3	13.636363636363635	0.075705683613468	APP, PLA2G4A, HTR2A	22	443	20342	6.261645803406526	1.0	0.3683495026235123	0.33060269118598484
GOTERM_BP_ALL	GO:0021545	cranial nerve development	2	9.090909090909092	0.07658893733385332	CACNA1B, CACNA1D	22	77	20342	24.016528925619834	1.0	0.37160610097458996	0.33352556788680815
GOTERM_BP_ALL	GO:0051445	regulation of meiotic cell cycle	2	9.090909090909092	0.07754583998884658	PLCB1, PRKACB	22	78	20342	23.70862470862471	1.0	0.37520090267583983	0.33675199036939224
GOTERM_BP_ALL	GO:0048708	astrocyte differentiation	2	9.090909090909092	0.07850179821011521	APP, MAP2K1	22	79	20342	23.408515535097816	1.0	0.3787711763638059	0.33995639835991565
GOTERM_BP_ALL	GO:0009628	response to abiotic stimulus	5	22.727272727272727	0.0788840277804588	GABRB3, APP, PLCB4, HTR2A, HRAS	22	1607	20342	2.876902189285512	1.0	0.37956109765832946	0.34066537204912817
GOTERM_BP_ALL	GO:0051057	positive regulation of small GTPase mediated signal transduction	2	9.090909090909092	0.07945681287924256	MAP2K1, HRAS	22	80	20342	23.115909090909092	1.0	0.38126100544542635	0.3421910808804949
GOTERM_BP_ALL	GO:0030162	regulation of proteolysis	3	13.636363636363635	0.08200443096258099	PRKCG, APP, PRKACB	22	464	20342	5.978252351097178	1.0	0.39240136799449915	0.35218982884480377
GOTERM_BP_ALL	GO:0048009	insulin-like growth factor receptor signaling pathway	2	9.090909090909092	0.08231620442767935	MAP2K1, PLCB1	22	83	20342	22.28039430449069	1.0	0.3928111183815358	0.35255758984272556
GOTERM_BP_ALL	GO:0022008	neurogenesis	5	22.727272727272727	0.08457293414830383	GABRB3, APP, MAP2K1, GNAQ, HRAS	22	1646	20342	2.8087374351043852	1.0	0.40247448387836643	0.3612306968142621
GOTERM_BP_ALL	GO:0051480	regulation of cytosolic calcium ion concentration	2	9.090909090909092	0.08516713582221533	CACNA1B, CACNA1D	22	86	20342	21.503171247357294	1.0	0.40419484951690715	0.3627747670678516
GOTERM_BP_ALL	GO:0022603	regulation of anatomical structure morphogenesis	4	18.181818181818183	0.08577685582592073	MAP2K1, ALOX12, HRAS, RAPGEF3	22	1022	20342	3.6189290161892904	1.0	0.4059792876556521	0.36437634395806656
GOTERM_BP_ALL	GO:0023057	negative regulation of signaling	5	22.727272727272727	0.08621497167048867	APP, MAP2K1, HTR2A, PRKACB, GNAI1	22	1657	20342	2.7900916223185384	1.0	0.4065283597974439	0.3648691496397323
GOTERM_BP_ALL	GO:0010648	negative regulation of cell communication	5	22.727272727272727	0.08681613881436981	APP, MAP2K1, HTR2A, PRKACB, GNAI1	22	1661	20342	2.7833725576049475	1.0	0.4065283597974439	0.3648691496397323
GOTERM_BP_ALL	GO:2001233	regulation of apoptotic signaling pathway	3	13.636363636363635	0.08691201330324684	APP, MAP2K1, ALOX12	22	480	20342	5.778977272727272	1.0	0.4065283597974439	0.3648691496397323
GOTERM_BP_ALL	GO:0043470	regulation of carbohydrate catabolic process	2	9.090909090909092	0.08706306841948713	APP, HTR2A	22	88	20342	21.014462809917354	1.0	0.4065283597974439	0.3648691496397323
GOTERM_BP_ALL	GO:0071320	cellular response to cAMP	2	9.090909090909092	0.08706306841948713	APP, RAPGEF3	22	88	20342	21.014462809917354	1.0	0.4065283597974439	0.3648691496397323
GOTERM_BP_ALL	GO:0051052	regulation of DNA metabolic process	3	13.636363636363635	0.08753183062897255	PRKCG, HTR2A, HRAS	22	482	20342	5.754998113919275	1.0	0.4066807763200401	0.3650059471980095
GOTERM_BP_ALL	GO:0060255	regulation of macromolecule metabolic process	11	50.0	0.08756396680696316	PRKCG, APP, MAP2K1, GNAQ, CACNA1D, ALOX12, HTR2A, PLCB1, PRKACB, HRAS, RAPGEF3	22	6374	20342	1.5957012864763098	1.0	0.4066807763200401	0.3650059471980095
GOTERM_BP_ALL	GO:2000379	positive regulation of reactive oxygen species metabolic process	2	9.090909090909092	0.08800963085658298	APP, ALOX12	22	89	20342	20.778345250255363	1.0	0.40766061012769234	0.36588537201443433
GOTERM_BP_ALL	GO:0031349	positive regulation of defense response	3	13.636363636363635	0.08877562627159834	APP, PLA2G4A, HTR2A	22	486	20342	5.707631874298541	1.0	0.40769204248625585	0.36591358332531543
GOTERM_BP_ALL	GO:0048168	regulation of neuronal synaptic plasticity	2	9.090909090909092	0.08895525855054172	APP, HRAS	22	90	20342	20.547474747474748	1.0	0.40769204248625585	0.36591358332531543
GOTERM_BP_ALL	GO:0010656	negative regulation of muscle cell apoptotic process	2	9.090909090909092	0.08895525855054172	ALOX12, RAPGEF3	22	90	20342	20.547474747474748	1.0	0.40769204248625585	0.36591358332531543
GOTERM_BP_ALL	GO:0032729	positive regulation of type II interferon production	2	9.090909090909092	0.08895525855054172	APP, HRAS	22	90	20342	20.547474747474748	1.0	0.40769204248625585	0.36591358332531543
GOTERM_BP_ALL	GO:0035094	response to nicotine	2	9.090909090909092	0.08989995238606227	HTR1A, RAPGEF3	22	91	20342	20.32167832167832	1.0	0.4100044758909733	0.3679890488854504
GOTERM_BP_ALL	GO:0048666	neuron development	4	18.181818181818183	0.08993189712979897	GABRB3, APP, MAP2K1, GNAQ	22	1043	20342	3.5460646735814523	1.0	0.4100044758909733	0.3679890488854504
GOTERM_BP_ALL	GO:0044281	small molecule metabolic process	5	22.727272727272727	0.09077627028213447	APP, PLA2G4A, ALOX12, HTR2A, PLCB1	22	1687	20342	2.7404752923425124	1.0	0.41199877256702994	0.36977897894761064
GOTERM_BP_ALL	GO:0007422	peripheral nervous system development	2	9.090909090909092	0.09084371323728985	MAP2K1, HRAS	22	92	20342	20.100790513833996	1.0	0.41199877256702994	0.36977897894761064
GOTERM_BP_ALL	GO:0045597	positive regulation of cell differentiation	4	18.181818181818183	0.09417389824545809	APP, MAP2K1, HTR2A, PLCB1	22	1064	20342	3.476076555023923	1.0	0.4259897428446893	0.3823362170954926
GOTERM_BP_ALL	GO:0030901	midbrain development	2	9.090909090909092	0.09460944429409718	MAOB, GNB4	22	96	20342	19.263257575757574	1.0	0.42640956452779777	0.38271301732805796
GOTERM_BP_ALL	GO:0006979	response to oxidative stress	3	13.636363636363635	0.09475768100617728	APP, MAP2K1, PLA2G4A	22	505	20342	5.492889288928892	1.0	0.42640956452779777	0.38271301732805796
GOTERM_BP_ALL	GO:0072359	circulatory system development	4	18.181818181818183	0.09622396549276396	MAP2K1, GNAQ, CACNA1D, RAPGEF3	22	1074	20342	3.4437108515320807	1.0	0.4308417945054815	0.38669105217849487
GOTERM_BP_ALL	GO:0048545	response to steroid hormone	3	13.636363636363635	0.09635170436636682	MAP2K1, MAOB, PLA2G4A	22	510	20342	5.43903743315508	1.0	0.4308417945054815	0.38669105217849487
GOTERM_BP_ALL	GO:0006576	biogenic amine metabolic process	2	9.090909090909092	0.0964867346359426	MAOB, MAOA	22	98	20342	18.87012987012987	1.0	0.4308417945054815	0.38669105217849487
GOTERM_BP_ALL	GO:0045893	positive regulation of DNA-templated transcription	5	22.727272727272727	0.09736396615310952	APP, MAP2K1, PLCB1, HRAS, RAPGEF3	22	1729	20342	2.6739050423260946	1.0	0.43169762497520137	0.3874591809650771
GOTERM_BP_ALL	GO:0043473	pigmentation	2	9.090909090909092	0.097423989056004	MAP2K1, GNAQ	22	99	20342	18.679522497704315	1.0	0.43169762497520137	0.3874591809650771
GOTERM_BP_ALL	GO:2000628	regulation of miRNA metabolic process	2	9.090909090909092	0.097423989056004	APP, HRAS	22	99	20342	18.679522497704315	1.0	0.43169762497520137	0.3874591809650771
GOTERM_BP_ALL	GO:1902680	positive regulation of RNA biosynthetic process	5	22.727272727272727	0.09768347975289077	APP, MAP2K1, PLCB1, HRAS, RAPGEF3	22	1731	20342	2.6708156084239274	1.0	0.43174606699941803	0.3875026588670654
GOTERM_BP_ALL	GO:0019751	polyol metabolic process	2	9.090909090909092	0.09929572076795803	PLA2G4A, PLCB1	22	101	20342	18.30963096309631	1.0	0.4377580380049318	0.39289854994225015

## Sheet: Table_S3
Supplementary Table S3. KEGG pathways for DEGs associated with response to short-term restraint stress in the hypothalamus of hypertensive ISIAH rats
	Category	Term	Count	%	PValue	Genes	List Total	Pop Hits	Pop Total	Fold Enrichment	Bonferroni	Benjamini	FDR
KEGG_PATHWAY	rno04726	Serotonergic synapse	26	100.0	7.965184282492154E-49	GABRB3, GABRB2, MAOA, ALOX15, CACNA1B, ITPR2, CACNA1A, ITPR3, CACNA1D, ALOX12, CACNA1C, GNG3, CYP4X1, GNG5, HRAS, KCNJ6, PLA2G4B, HTR1A, HTR1B, PRKCA, GNAO1, GNB2, GNAQ, GNB4, PLCB1, PLCB2	26	130	9898	76.13846153846154	1.3142554066112054E-46	1.3142554066112054E-46	7.487273225542625E-47
KEGG_PATHWAY	rno04725	Cholinergic synapse	17	65.38461538461539	6.009991051222068E-26	KCNJ6, CACNA1B, ITPR2, CACNA1A, PRKCA, ITPR3, CACNA1D, CACNA1C, GNAO1, GNG3, GNG5, GNB2, GNAQ, GNB4, PLCB1, HRAS, PLCB2	26	114	9898	56.76990553306343	9.916485234516411E-24	4.958242617258206E-24	2.8246957940743717E-24
KEGG_PATHWAY	rno04723	Retrograde endocannabinoid signaling	18	69.23076923076923	1.270952092464556E-25	GABRB3, GABRB2, KCNJ6, CACNA1B, ITPR2, CACNA1A, PRKCA, ITPR3, CACNA1D, CACNA1C, GNAO1, GNG3, GNG5, GNB2, GNAQ, GNB4, PLCB1, PLCB2	26	159	9898	43.09724238026125	2.0970709525665174E-23	6.990236508555058E-24	3.982316556388942E-24
KEGG_PATHWAY	rno04728	Dopaminergic synapse	17	65.38461538461539	7.220054784075255E-25	KCNJ6, MAOA, CACNA1B, ITPR2, CACNA1A, PRKCA, ITPR3, CACNA1D, CACNA1C, GNAO1, GNG3, GNG5, GNB2, GNAQ, GNB4, PLCB1, PLCB2	26	132	9898	49.02855477855478	1.1913090393724172E-22	2.978272598431043E-23	1.696712874257685E-23
KEGG_PATHWAY	rno04724	Glutamatergic synapse	15	57.692307692307686	1.4392432767550163E-21	PLA2G4B, ITPR2, CACNA1A, PRKCA, ITPR3, CACNA1D, CACNA1C, GNAO1, GNG3, GNG5, GNB2, GNAQ, GNB4, PLCB1, PLCB2	26	115	9898	49.65551839464883	2.374751406645777E-19	4.7495028132915535E-20	2.7057773602994306E-20
KEGG_PATHWAY	rno04727	GABAergic synapse	13	50.0	8.060653051946474E-19	GABRB3, GABRB2, KCNJ6, CACNA1B, CACNA1A, PRKCA, CACNA1D, CACNA1C, GNAO1, GNG3, GNG5, GNB2, GNB4	26	91	9898	54.38461538461539	1.3300077535711684E-16	2.2166795892852804E-17	1.2628356448049476E-17
KEGG_PATHWAY	rno04713	Circadian entrainment	13	50.0	1.8068118595713387E-18	KCNJ6, PRKCA, ITPR3, CACNA1D, CACNA1C, GNAO1, GNG3, GNG5, GNB2, GNAQ, GNB4, PLCB1, PLCB2	26	97	9898	51.02061855670103	2.981239568292709E-16	4.258913668989584E-17	2.4262902114243692E-17
KEGG_PATHWAY	rno05032	Morphine addiction	11	42.30769230769231	7.61040840047317E-15	GNAO1, GABRB3, GABRB2, GNG3, KCNJ6, GNG5, GNB2, CACNA1B, GNB4, CACNA1A, PRKCA	26	91	9898	46.01775147928994	1.2639889135357407E-12	1.5696467325975915E-13	8.942229870555976E-14
KEGG_PATHWAY	rno04730	Long-term depression	10	38.46153846153847	1.529963147860546E-14	GNAO1, GNAQ, PLA2G4B, CACNA1A, ITPR2, PRKCA, ITPR3, PLCB1, HRAS, PLCB2	26	62	9898	61.40198511166253	2.5279778270714814E-12	2.804932437744334E-13	1.5979615099876814E-13
KEGG_PATHWAY	rno04929	GnRH secretion	10	38.46153846153847	2.40389920483888E-14	KCNJ6, GNAQ, ITPR2, CACNA1D, PRKCA, ITPR3, CACNA1C, PLCB1, HRAS, PLCB2	26	65	9898	58.56804733727811	3.975153539670373E-12	3.966433687984152E-13	2.2596652525485474E-13
KEGG_PATHWAY	rno04921	Oxytocin signaling pathway	12	46.15384615384615	3.8535051695896627E-14	GNAO1, KCNJ6, GNAQ, PLA2G4B, ITPR2, CACNA1D, PRKCA, ITPR3, CACNA1C, PLCB1, HRAS, PLCB2	26	156	9898	29.284023668639055	6.356581927491334E-12	5.780257754384494E-13	3.292995326740257E-13
KEGG_PATHWAY	rno04912	GnRH signaling pathway	10	38.46153846153847	5.119507866112378E-13	GNAQ, PLA2G4B, ITPR2, CACNA1D, PRKCA, ITPR3, CACNA1C, PLCB1, HRAS, PLCB2	26	90	9898	42.2991452991453	8.446743304801885E-11	7.039323315904519E-12	4.010281161788029E-12
KEGG_PATHWAY	rno05163	Human cytomegalovirus infection	12	46.15384615384615	1.0717887600870937E-11	GNAO1, GNG3, GNG5, GNB2, GNAQ, GNB4, ITPR2, PRKCA, ITPR3, PLCB1, HRAS, PLCB2	26	260	9898	17.570414201183432	1.7684487207958455E-9	1.3603472724182342E-10	7.749857188322063E-11
KEGG_PATHWAY	rno04371	Apelin signaling pathway	10	38.46153846153847	2.267601597758597E-11	GNG3, GNG5, GNB2, GNAQ, GNB4, ITPR2, ITPR3, PLCB1, HRAS, PLCB2	26	136	9898	27.992081447963802	3.741535414825137E-9	2.672530454501204E-10	1.5225325013522009E-10
KEGG_PATHWAY	rno04720	Long-term potentiation	8	30.76923076923077	1.848858575864203E-10	GNAQ, ITPR2, PRKCA, ITPR3, CACNA1C, PLCB1, HRAS, PLCB2	26	66	9898	46.14452214452214	3.050617047861692E-8	2.0337444334506234E-9	1.1586180408749007E-9
KEGG_PATHWAY	rno04935	Growth hormone synthesis, secretion and action	9	34.61538461538461	3.139595914965018E-10	GNAQ, ITPR2, CACNA1D, PRKCA, ITPR3, CACNA1C, PLCB1, HRAS, PLCB2	26	119	9898	28.791855203619907	5.1803338618761074E-8	3.237708287307675E-9	1.8445126000419483E-9
KEGG_PATHWAY	rno04926	Relaxin signaling pathway	9	34.61538461538461	6.008642578252714E-10	GNAO1, GNG3, GNG5, GNB2, GNB4, PRKCA, PLCB1, HRAS, PLCB2	26	129	9898	26.559928443649373	9.914259591070618E-8	5.831917796539399E-9	3.322425896210324E-9
KEGG_PATHWAY	rno04270	Vascular smooth muscle contraction	9	34.61538461538461	1.1571941288438765E-9	GNAQ, PLA2G4B, ITPR2, CACNA1D, PRKCA, ITPR3, CACNA1C, PLCB1, PLCB2	26	140	9898	24.473076923076924	1.909370114239195E-7	1.0607612847735535E-8	6.043124895073578E-9
KEGG_PATHWAY	rno04925	Aldosterone synthesis and secretion	8	30.76923076923077	3.120259403980582E-9	GNAQ, ITPR2, CACNA1D, PRKCA, ITPR3, CACNA1C, PLCB1, PLCB2	26	98	9898	31.076923076923077	5.148426666101713E-7	2.7096989560884003E-8	1.5437072840746038E-8
KEGG_PATHWAY	rno04020	Calcium signaling pathway	10	38.46153846153847	5.979225784125156E-9	GNAQ, CACNA1B, CACNA1A, ITPR2, CACNA1D, PRKCA, ITPR3, CACNA1C, PLCB1, PLCB2	26	254	9898	14.987886129618415	9.86571770167366E-7	4.932861271903254E-8	2.8102361185388233E-8
KEGG_PATHWAY	rno05170	Human immunodeficiency virus 1 infection	10	38.46153846153847	1.4015832884841828E-8	GNAO1, GNG3, GNG5, GNB2, GNAQ, GNB4, ITPR2, PRKCA, ITPR3, HRAS	26	280	9898	13.596153846153848	2.3126097770109766E-6	1.1012440123804294E-7	6.273753767500628E-8
KEGG_PATHWAY	rno04927	Cortisol synthesis and secretion	7	26.923076923076923	1.6021556662517745E-8	GNAQ, ITPR2, CACNA1D, ITPR3, CACNA1C, PLCB1, PLCB2	26	70	9898	38.06923076923077	2.6435533720947646E-6	1.1682157966260866E-7	6.65528999290013E-8
KEGG_PATHWAY	rno04750	Inflammatory mediator regulation of TRP channels	8	30.76923076923077	1.6284220195393934E-8	GNAQ, PLA2G4B, ITPR2, PRKCA, ALOX12, ITPR3, PLCB1, PLCB2	26	124	9898	24.560794044665013	2.686892744296898E-6	1.1682157966260866E-7	6.65528999290013E-8
KEGG_PATHWAY	rno04924	Renin secretion	7	26.923076923076923	1.9028393167071538E-8	GNAQ, ITPR2, CACNA1D, ITPR3, CACNA1C, PLCB1, PLCB2	26	72	9898	37.011752136752136	3.1396799781147067E-6	1.308202030236168E-7	7.452787323769685E-8
KEGG_PATHWAY	rno04915	Estrogen signaling pathway	8	30.76923076923077	3.427054092745458E-8	GNAO1, KCNJ6, GNAQ, ITPR2, ITPR3, PLCB1, HRAS, PLCB2	26	138	9898	22.069119286510592	5.654623367989942E-6	2.261855701212002E-7	1.288572338872292E-7
KEGG_PATHWAY	rno04911	Insulin secretion	7	26.923076923076923	5.5949570365129616E-8	GNAQ, CACNA1D, PRKCA, ITPR3, CACNA1C, PLCB1, PLCB2	26	86	9898	30.9865831842576	9.231636747597527E-6	3.5506458116332256E-7	2.022792159354686E-7
KEGG_PATHWAY	rno04540	Gap junction	7	26.923076923076923	5.999462265435032E-8	GNAQ, ITPR2, PRKCA, ITPR3, PLCB1, HRAS, PLCB2	26	87	9898	30.63041556145004	9.899064030371996E-6	3.666338051099186E-7	2.0887016775959002E-7
KEGG_PATHWAY	rno04742	Taste transduction	7	26.923076923076923	7.866901507074595E-8	HTR1A, HTR1B, CACNA1A, ITPR3, CACNA1C, PLCB1, PLCB2	26	91	9898	29.28402366863905	1.2980303753962197E-5	4.635852673811815E-7	2.641031220232186E-7
KEGG_PATHWAY	rno04062	Chemokine signaling pathway	8	30.76923076923077	2.3011683450528795E-7	GNG3, GNG5, GNB2, GNAQ, GNB4, PLCB1, HRAS, PLCB2	26	182	9898	16.733727810650887	3.7968561233281406E-5	1.3092854377025002E-6	7.45895946327485E-7
KEGG_PATHWAY	rno04081	Hormone signaling	8	30.76923076923077	7.832145348852107E-7	GNAO1, GNG3, GNG5, GNB2, GNAQ, GNB4, PLCB1, PLCB2	26	218	9898	13.970359915314045	1.2922209897037185E-4	4.307679941868659E-6	2.4540722093069934E-6
KEGG_PATHWAY	rno04918	Thyroid hormone synthesis	6	23.076923076923077	9.631481929638107E-7	GNAQ, ITPR2, PRKCA, ITPR3, PLCB1, PLCB2	26	74	9898	30.86694386694387	1.5890690133357754E-4	5.12643393029125E-6	2.9205138754386515E-6
KEGG_PATHWAY	rno04971	Gastric acid secretion	6	23.076923076923077	1.1008881851210852E-6	GNAQ, ITPR2, PRKCA, ITPR3, PLCB1, PLCB2	26	76	9898	30.054655870445345	1.8163015378513947E-4	5.676454704530596E-6	3.2338590437931877E-6
KEGG_PATHWAY	rno05017	Spinocerebellar ataxia	7	26.923076923076923	1.6534350285420913E-6	GNAQ, CACNA1A, ITPR2, PRKCA, ITPR3, PLCB1, PLCB2	26	152	9898	17.531882591093115	2.727797940798027E-4	8.267175142710457E-6	4.70978462675626E-6
KEGG_PATHWAY	rno04970	Salivary secretion	6	23.076923076923077	1.709760098250996E-6	GNAQ, ITPR2, PRKCA, ITPR3, PLCB1, PLCB2	26	83	9898	27.519925857275258	2.820708679170947E-4	8.297365182688656E-6	4.726983801046871E-6
KEGG_PATHWAY	rno04934	Cushing syndrome	7	26.923076923076923	2.230847325870515E-6	GNAQ, ITPR2, CACNA1D, ITPR3, CACNA1C, PLCB1, PLCB2	26	160	9898	16.65528846153846	3.6802248245149105E-4	1.0516851679103858E-5	5.991418532337955E-6
KEGG_PATHWAY	rno05022	Pathways of neurodegeneration - multiple diseases	10	38.46153846153847	2.5182382494999566E-6	GNAQ, CACNA1B, ITPR2, CACNA1D, PRKCA, ITPR3, CACNA1C, PLCB1, HRAS, PLCB2	26	515	9898	7.392083644510829	4.154235220849012E-4	1.1541925310208133E-5	6.575399873694331E-6
KEGG_PATHWAY	rno05034	Alcoholism	7	26.923076923076923	3.174511151353599E-6	GNAO1, GNG3, GNG5, MAOA, GNB2, GNB4, HRAS	26	170	9898	15.675565610859728	5.236580146348313E-4	1.4156603783063348E-5	8.064974276411845E-6
KEGG_PATHWAY	rno04022	cGMP-PKG signaling pathway	7	26.923076923076923	3.2844843110327984E-6	GNAQ, ITPR2, CACNA1D, ITPR3, CACNA1C, PLCB1, PLCB2	26	171	9898	15.583895636527215	5.41793977935634E-4	1.4261576613695045E-5	8.124776979923238E-6
KEGG_PATHWAY	rno04916	Melanogenesis	6	23.076923076923077	4.0993514914752045E-6	GNAO1, GNAQ, PRKCA, PLCB1, HRAS, PLCB2	26	99	9898	23.07226107226107	6.761656793717874E-4	1.734341015624125E-5	9.880488210222287E-6
KEGG_PATHWAY	rno04972	Pancreatic secretion	6	23.076923076923077	6.583652824601654E-6	GNAQ, ITPR2, PRKCA, ITPR3, PLCB1, PLCB2	26	109	9898	20.955539872971066	0.0010857164749041859	2.7157567901481823E-5	1.547158413781389E-5
KEGG_PATHWAY	rno04928	Parathyroid hormone synthesis, secretion and action	6	23.076923076923077	8.203117347373412E-6	GNAQ, ITPR2, PRKCA, ITPR3, PLCB1, PLCB2	26	114	9898	20.036437246963565	0.0013526043189289183	3.301254542235641E-5	1.8807147089100016E-5
KEGG_PATHWAY	rno04611	Platelet activation	6	23.076923076923077	1.4993900612117225E-5	GNAQ, PLA2G4B, ITPR2, ITPR3, PLCB1, PLCB2	26	129	9898	17.706618962432916	0.002470954302769557	5.890460954760338E-5	3.355777756045284E-5
KEGG_PATHWAY	rno05167	Kaposi sarcoma-associated herpesvirus infection	7	26.923076923076923	1.6739499343244542E-5	GNG3, GNG5, GNB2, GNB4, ITPR2, ITPR3, HRAS	26	227	9898	11.739410369366317	0.0027582295848461724	6.423296259617092E-5	3.659332414569737E-5
KEGG_PATHWAY	rno04014	Ras signaling pathway	7	26.923076923076923	2.0876351492412004E-5	GNG3, GNG5, GNB2, PLA2G4B, GNB4, PRKCA, HRAS	26	236	9898	11.291720990873532	0.003438708006722968	7.828631809654501E-5	4.459947818833473E-5
KEGG_PATHWAY	rno04261	Adrenergic signaling in cardiomyocytes	6	23.076923076923077	3.421038852486716E-5	GNAQ, CACNA1D, PRKCA, CACNA1C, PLCB1, PLCB2	26	153	9898	14.929110105580696	0.00562890865438026	1.2543809125784624E-4	7.146170047416695E-5
KEGG_PATHWAY	rno05200	Pathways in cancer	9	34.61538461538461	6.485411549065312E-5	GNG3, GNG5, GNB2, GNAQ, GNB4, PRKCA, PLCB1, HRAS, PLCB2	26	588	9898	5.826923076923077	0.010644221117463326	2.3262889252082097E-4	1.3252797513307378E-4
KEGG_PATHWAY	rno05010	Alzheimer disease	8	30.76923076923077	7.17320525757328E-5	GNAQ, ITPR2, CACNA1D, ITPR3, CACNA1C, PLCB1, HRAS, PLCB2	26	434	9898	7.0173697270471465	0.011766440778287812	2.5182529095735983E-4	1.434641051514656E-4
KEGG_PATHWAY	rno04010	MAPK signaling pathway	7	26.923076923076923	8.326480847293445E-5	PLA2G4B, CACNA1B, CACNA1A, CACNA1D, PRKCA, CACNA1C, HRAS	26	302	9898	8.823993886907793	0.013645312471325055	2.862227791257122E-4	1.630602499261633E-4
KEGG_PATHWAY	rno04070	Phosphatidylinositol signaling system	5	19.230769230769234	8.991477229834326E-5	ITPR2, PRKCA, ITPR3, PLCB1, PLCB2	26	96	9898	19.82772435897436	0.01472708434284642	3.027742332495232E-4	1.7248956318457686E-4
KEGG_PATHWAY	rno05143	African trypanosomiasis	4	15.384615384615385	1.1327933150208536E-4	GNAQ, PRKCA, PLCB1, PLCB2	26	38	9898	40.072874493927124	0.01851853365563061	3.7382179395688167E-4	2.1296514322392045E-4
KEGG_PATHWAY	rno05033	Nicotine addiction	4	15.384615384615385	1.3222789987764368E-4	GABRB3, GABRB2, CACNA1B, CACNA1A	26	40	9898	38.06923076923077	0.021582732502149482	4.2779614666296485E-4	2.4371416840193147E-4
KEGG_PATHWAY	rno04922	Glucagon signaling pathway	5	19.230769230769234	1.370913882300697E-4	GNAQ, ITPR2, ITPR3, PLCB1, PLCB2	26	107	9898	17.78936017253774	0.022367679172794808	4.350015203454134E-4	2.478190479543568E-4
KEGG_PATHWAY	rno04015	Rap1 signaling pathway	6	23.076923076923077	1.7577522338060072E-4	GNAO1, GNAQ, PRKCA, PLCB1, HRAS, PLCB2	26	216	9898	10.574786324786325	0.028588840573042784	5.472247520339457E-4	3.117522829769145E-4
KEGG_PATHWAY	rno05207	Chemical carcinogenesis - receptor activation	6	23.076923076923077	2.5530042302099624E-4	CACNA1B, CACNA1A, CACNA1D, PRKCA, CACNA1C, HRAS	26	234	9898	9.761341222879684	0.04125481446936563	7.739362367206444E-4	4.4090912879842767E-4
KEGG_PATHWAY	rno04930	Type II diabetes mellitus	4	15.384615384615385	2.579787455735481E-4	CACNA1B, CACNA1A, CACNA1D, CACNA1C	26	50	9898	30.455384615384617	0.04167852134013761	7.739362367206444E-4	4.4090912879842767E-4
KEGG_PATHWAY	rno04071	Sphingolipid signaling pathway	5	19.230769230769234	2.987973697527043E-4	GNAQ, PRKCA, PLCB1, HRAS, PLCB2	26	131	9898	14.530240751614798	0.048112985103913264	8.803851073070752E-4	5.015527277991823E-4
KEGG_PATHWAY	rno04961	Endocrine and other factor-regulated calcium reabsorption	4	15.384615384615385	4.2152088603308527E-4	GNAQ, PRKCA, PLCB1, PLCB2	26	59	9898	25.809647979139505	0.06720106853890773	0.0012201920385168257	6.951397067914038E-4
KEGG_PATHWAY	rno04072	Phospholipase D signaling pathway	5	19.230769230769234	5.129754092605583E-4	PLA2G4B, PRKCA, PLCB1, HRAS, PLCB2	26	151	9898	12.605705552725421	0.08117781176776018	0.0014593265953102088	8.31373939146422E-4
KEGG_PATHWAY	rno05031	Amphetamine addiction	4	15.384615384615385	6.401497121527078E-4	MAOA, CACNA1D, PRKCA, CACNA1C	26	68	9898	22.393665158371043	0.10026816822415308	0.0017902491950033354	0.0010198995413958395
KEGG_PATHWAY	rno04151	PI3K-Akt signaling pathway	6	23.076923076923077	0.0017155996364794856	GNG3, GNG5, GNB2, GNB4, PRKCA, HRAS	26	356	9898	6.416162489196198	0.24671906933940402	0.004717899000318586	0.0026877727638178607
KEGG_PATHWAY	rno05146	Amoebiasis	4	15.384615384615385	0.0019027360355644285	GNAQ, PRKCA, PLCB1, PLCB2	26	99	9898	15.381507381507381	0.26966395025737533	0.005146745014231651	0.0029320850384107586
KEGG_PATHWAY	rno04933	AGE-RAGE signaling pathway in diabetic complications	4	15.384615384615385	0.002190808596791935	PRKCA, PLCB1, HRAS, PLCB2	26	104	9898	14.642011834319527	0.3036340511464042	0.005830377717268859	0.003321548517716805
KEGG_PATHWAY	rno05142	Chagas disease	4	15.384615384615385	0.00231322385237182	GNAO1, GNAQ, PLCB1, PLCB2	26	106	9898	14.365747460087082	0.3175896224545949	0.006058443422878576	0.0034514768590944616
KEGG_PATHWAY	rno04919	Thyroid hormone signaling pathway	4	15.384615384615385	0.0037753058744954457	PRKCA, PLCB1, HRAS, PLCB2	26	126	9898	12.085470085470085	0.4642589253414764	0.00973321045768357	0.005544980503165186
KEGG_PATHWAY	rno04973	Carbohydrate digestion and absorption	3	11.538461538461538	0.006434500793601228	CACNA1D, PLCB1, PLCB2	26	48	9898	23.793269230769234	0.6553145735902695	0.016333732783756962	0.009305278070746392
KEGG_PATHWAY	rno05020	Prion disease	5	19.230769230769234	0.006859088147047941	CACNA1B, ITPR2, CACNA1D, ITPR3, CACNA1C	26	307	9898	6.2002004510147835	0.6787863399122165	0.017147720367619853	0.009769004330644038
KEGG_PATHWAY	rno04370	VEGF signaling pathway	3	11.538461538461538	0.009911702736049608	PLA2G4B, PRKCA, HRAS	26	60	9898	19.034615384615385	0.8067150707478105	0.02440941718579381	0.013905971002815869
KEGG_PATHWAY	rno04621	NOD-like receptor signaling pathway	4	15.384615384615385	0.01107912907650741	ITPR2, ITPR3, PLCB1, PLCB2	26	186	9898	8.186931348221671	0.840905729580539	0.026883180847407685	0.015315266664583773
KEGG_PATHWAY	rno04218	Cellular senescence	4	15.384615384615385	0.011404490784423809	ITPR2, CACNA1D, ITPR3, HRAS	26	188	9898	8.099836333878887	0.8493134479262882	0.027271608397535195	0.015536552662838233
KEGG_PATHWAY	rno04664	Fc epsilon RI signaling pathway	3	11.538461538461538	0.012600321200927928	PLA2G4B, PRKCA, HRAS	26	68	9898	16.79524886877828	0.8765923832597602	0.029700757116472975	0.016920431326960358
KEGG_PATHWAY	rno05205	Proteoglycans in cancer	4	15.384615384615385	0.01458357440597124	ITPR2, PRKCA, ITPR3, HRAS	26	206	9898	7.39208364451083	0.9114341032774003	0.03389140530965147	0.019307830903680233
KEGG_PATHWAY	rno04024	cAMP signaling pathway	4	15.384615384615385	0.017794179017207017	HTR1A, HTR1B, CACNA1D, CACNA1C	26	222	9898	6.859320859320859	0.9483092185504729	0.040700766893201214	0.023187103563399477
KEGG_PATHWAY	rno05417	Lipid and atherosclerosis	4	15.384615384615385	0.018007005958810232	PRKCA, PLCB1, HRAS, PLCB2	26	223	9898	6.828561572956192	0.9501248466988785	0.040700766893201214	0.023187103563399477
KEGG_PATHWAY	rno00590	Arachidonic acid metabolism	3	11.538461538461538	0.022316113909061616	PLA2G4B, ALOX15, ALOX12	26	92	9898	12.413879598662207	0.9758595445995568	0.049758902635069824	0.028347496046645836
KEGG_PATHWAY	rno05231	Choline metabolism in cancer	3	11.538461538461538	0.026067502294946733	PLA2G4B, PRKCA, HRAS	26	100	9898	11.420769230769231	0.98719848199578	0.057348505048882815	0.032671269542999905
KEGG_PATHWAY	rno04625	C-type lectin receptor signaling pathway	3	11.538461538461538	0.033200303196468536	ITPR2, ITPR3, HRAS	26	114	9898	10.018218623481783	0.9961935212149623	0.07207960562391195	0.041063532900895296
KEGG_PATHWAY	rno04210	Apoptosis	3	11.538461538461538	0.048821247671204805	ITPR2, ITPR3, HRAS	26	141	9898	8.099836333878887	0.9997410277941711	0.10461695929543886	0.05959996468952275
KEGG_PATHWAY	rno05016	Huntington disease	4	15.384615384615385	0.05439862784072735	GNAQ, CACNA1B, PLCB1, PLCB2	26	344	9898	4.426654740608229	0.999901862392234	0.11507402043230786	0.06555732073113295
KEGG_PATHWAY	rno04310	Wnt signaling pathway	3	11.538461538461538	0.07009883577127723	PRKCA, PLCB1, PLCB2	26	173	9898	6.601600711427301	0.9999938045823531	0.1464089607881107	0.08340874129746911
KEGG_PATHWAY	rno04080	Neuroactive ligand-receptor interaction	4	15.384615384615385	0.07402688765888114	GABRB3, GABRB2, HTR1A, HTR1B	26	391	9898	3.8945504623253986	0.9999969187135898	0.15268045579644235	0.08698159299918534
KEGG_PATHWAY	rno04613	Neutrophil extracellular trap formation	3	11.538461538461538	0.07874595600743217	PRKCA, PLCB1, PLCB2	26	185	9898	6.1733887733887745	0.999998673820835	0.1604084289040285	0.09138419586047684

## Sheet: Table_S4
Supplementary Table S4. KEGG pathways for DEGs associated with response to short-term restraint stress in the hypothalamus of normotensive WAG rats
	Category	Term	Count	%	PValue	Genes	List Total	Pop Hits	Pop Total	Fold Enrichment	Bonferroni	Benjamini	FDR
KEGG_PATHWAY	rno04726	Serotonergic synapse	22	100.0	5.674038704228864E-41	PRKCG, GABRB3, APP, MAP2K1, MAOB, MAOA, CACNA1B, HTR1A, PLA2G4A, CACNA1D, ALOX12, HTR2A, GNAI1, PLCB4, CYP4X1, GNAQ, GNB4, PLCB1, PRKACB, HRAS, PLCB2, RAPGEF3	22	130	9898	76.13846153846154	9.816086958315935E-39	9.816086958315935E-39	5.3335963819751314E-39
KEGG_PATHWAY	rno04725	Cholinergic synapse	12	54.54545454545454	9.183222296017604E-17	PRKCG, MAP2K1, PLCB4, GNAQ, CACNA1B, GNB4, CACNA1D, PLCB1, PRKACB, HRAS, PLCB2, GNAI1	22	114	9898	47.35885167464115	1.9206858326015208E-14	7.943487286055227E-15	4.316114479128273E-15
KEGG_PATHWAY	rno04728	Dopaminergic synapse	12	54.54545454545454	4.849241596044874E-16	PRKCG, PLCB4, MAOB, MAOA, GNAQ, CACNA1B, GNB4, CACNA1D, PLCB1, PRKACB, PLCB2, GNAI1	22	132	9898	40.90082644628099	7.682743330406083E-14	2.7963959870525438E-14	1.5194290334273937E-14
KEGG_PATHWAY	rno04540	Gap junction	10	45.45454545454545	5.53089505591007E-14	PRKCG, MAP2K1, PLCB4, GNAQ, HTR2A, PLCB1, PRKACB, HRAS, PLCB2, GNAI1	22	87	9898	51.713688610240325	9.565015446355574E-12	2.3921121116811053E-12	1.2997603381388663E-12
KEGG_PATHWAY	rno04921	Oxytocin signaling pathway	11	50.0	2.1513939891129149E-13	PRKCG, MAP2K1, PLCB4, GNAQ, PLA2G4A, CACNA1D, PLCB1, PRKACB, HRAS, PLCB2, GNAI1	22	156	9898	31.724358974358974	3.7222891435817473E-11	7.004942396580377E-12	3.8061536721303776E-12
KEGG_PATHWAY	rno04723	Retrograde endocannabinoid signaling	11	50.0	2.609700268784575E-13	PRKCG, GABRB3, PLCB4, GNAQ, CACNA1B, GNB4, CACNA1D, PLCB1, PRKACB, PLCB2, GNAI1	22	159	9898	31.125786163522015	4.5155323924461754E-11	7.004942396580377E-12	3.8061536721303776E-12
KEGG_PATHWAY	rno04730	Long-term depression	9	40.909090909090914	2.834369755841771E-13	PRKCG, MAP2K1, PLCB4, GNAQ, PLA2G4A, PLCB1, HRAS, PLCB2, GNAI1	22	62	9898	65.30938416422288	4.9035109306316826E-11	7.004942396580377E-12	3.8061536721303776E-12
KEGG_PATHWAY	rno04720	Long-term potentiation	9	40.909090909090914	4.792977669742368E-13	PRKCG, MAP2K1, PLCB4, GNAQ, PLCB1, PRKACB, HRAS, PLCB2, RAPGEF3	22	66	9898	61.35123966942149	8.291600739340765E-11	1.036481421081787E-11	5.631748761947282E-12
KEGG_PATHWAY	rno04724	Glutamatergic synapse	10	45.45454545454545	7.349026284704102E-13	PRKCG, PLCB4, GNAQ, GNB4, PLA2G4A, CACNA1D, PLCB1, PRKACB, PLCB2, GNAI1	22	115	9898	39.12252964426877	1.2713019525989466E-10	1.4126461636153441E-11	7.675649675135394E-12
KEGG_PATHWAY	rno04935	Growth hormone synthesis, secretion and action	10	45.45454545454545	1.0063499386172292E-12	PRKCG, MAP2K1, PLCB4, GNAQ, CACNA1D, PLCB1, PRKACB, HRAS, PLCB2, GNAI1	22	119	9898	37.80748663101604	1.7409096386700185E-10	1.7409853938078065E-11	9.459689423001953E-12
KEGG_PATHWAY	rno04912	GnRH signaling pathway	9	40.909090909090914	6.288337226483939E-12	MAP2K1, PLCB4, GNAQ, PLA2G4A, CACNA1D, PLCB1, PRKACB, HRAS, PLCB2	22	90	9898	44.99090909090909	1.0878764555855014E-9	9.889839456197467E-11	5.373669993540821E-11
KEGG_PATHWAY	rno04713	Circadian entrainment	9	40.909090909090914	1.1627874605195166E-11	PRKCG, PLCB4, GNAQ, GNB4, CACNA1D, PLCB1, PRKACB, PLCB2, GNAI1	22	97	9898	41.74414245548267	2.011630306775203E-9	1.6763519222489699E-10	9.108501774069546E-11
KEGG_PATHWAY	rno04916	Melanogenesis	9	40.909090909090914	1.3742150169495026E-11	PRKCG, MAP2K1, PLCB4, GNAQ, PLCB1, PRKACB, HRAS, PLCB2, GNAI1	22	99	9898	40.900826446280995	2.3773865098775104E-9	1.828763061017415E-10	9.93663166101948E-11
KEGG_PATHWAY	rno04929	GnRH secretion	8	36.36363636363637	4.087657783521446E-11	PRKCG, MAP2K1, PLCB4, GNAQ, CACNA1D, PLCB1, HRAS, PLCB2	22	65	9898	55.37342657342658	7.071638719047257E-9	5.051177118208645E-10	2.744570226078685E-10
KEGG_PATHWAY	rno04750	Inflammatory mediator regulation of TRP channels	9	40.909090909090914	8.58033557929855E-11	PRKCG, PLCB4, GNAQ, PLA2G4A, ALOX12, HTR2A, PLCB1, PRKACB, PLCB2	22	124	9898	32.65469208211144	1.4843981932521899E-8	9.895987034790995E-10	5.377010296360424E-10
KEGG_PATHWAY	rno04371	Apelin signaling pathway	9	40.909090909090914	1.808397025926869E-10	MAP2K1, PLCB4, GNAQ, GNB4, PLCB1, PRKACB, HRAS, PLCB2, GNAI1	22	136	9898	29.773395721925137	3.1285263601965596E-8	1.9553292842834272E-9	1.0624332527320353E-9
KEGG_PATHWAY	rno04270	Vascular smooth muscle contraction	9	40.909090909090914	2.2835305346942812E-10	PRKCG, MAP2K1, PLCB4, GNAQ, PLA2G4A, CACNA1D, PLCB1, PRKACB, PLCB2	22	140	9898	28.922727272727276	3.950506877181681E-8	2.3238281323653564E-9	1.262658060360367E-9
KEGG_PATHWAY	rno05163	Human cytomegalovirus infection	10	45.45454545454545	1.157512784550892E-9	PRKCG, MAP2K1, PLCB4, GNAQ, GNB4, PLCB1, PRKACB, HRAS, PLCB2, GNAI1	22	260	9898	17.304195804195803	2.0024968616638716E-7	1.1124983984850239E-8	6.044788985987991E-9
KEGG_PATHWAY	rno04062	Chemokine signaling pathway	9	40.909090909090914	1.8590023303006234E-9	MAP2K1, PLCB4, GNAQ, GNB4, PLCB1, PRKACB, HRAS, PLCB2, GNAI1	22	182	9898	22.24825174825175	3.216073439782363E-7	1.6926705428526728E-8	9.197169423592557E-9
KEGG_PATHWAY	rno04928	Parathyroid hormone synthesis, secretion and action	8	36.36363636363637	2.2727883112752194E-9	PRKCG, MAP2K1, PLCB4, GNAQ, PLCB1, PRKACB, PLCB2, GNAI1	22	114	9898	31.5725677830941	3.93192297498679E-7	1.965961889253065E-8	1.0682105062993529E-8
KEGG_PATHWAY	rno04926	Relaxin signaling pathway	8	36.36363636363637	5.41832007863544E-9	MAP2K1, PLCB4, GNB4, PLCB1, PRKACB, HRAS, PLCB2, GNAI1	22	129	9898	27.901338971106416	9.373689450198341E-7	4.463663683828243E-8	2.4253432732939582E-8
KEGG_PATHWAY	rno04924	Renin secretion	7	31.818181818181817	5.965587653419262E-9	PLCB4, GNAQ, CACNA1D, PLCB1, PRKACB, PLCB2, GNAI1	22	72	9898	43.74116161616161	1.032046140991838E-6	4.53926027441657E-8	2.4664188774286564E-8
KEGG_PATHWAY	rno04071	Sphingolipid signaling pathway	8	36.36363636363637	6.034854700091394E-9	PRKCG, MAP2K1, PLCB4, GNAQ, PLCB1, HRAS, PLCB2, GNAI1	22	131	9898	27.475364330326162	1.0440293258806577E-6	4.53926027441657E-8	2.4664188774286564E-8
KEGG_PATHWAY	rno04015	Rap1 signaling pathway	9	40.909090909090914	7.204664133715822E-9	PRKCG, MAP2K1, PLCB4, GNAQ, PLCB1, HRAS, PLCB2, GNAI1, RAPGEF3	22	216	9898	18.746212121212125	1.2464061148742545E-6	5.193362063053488E-8	2.8218267857053632E-8
KEGG_PATHWAY	rno04971	Gastric acid secretion	7	31.818181818181817	8.303919090784768E-9	PRKCG, PLCB4, GNAQ, PLCB1, PRKACB, PLCB2, GNAI1	22	76	9898	41.438995215311	1.43657697970756E-6	5.7463120108230596E-8	3.122273578135072E-8
KEGG_PATHWAY	rno04915	Estrogen signaling pathway	8	36.36363636363637	8.684999392617111E-9	MAP2K1, PLCB4, GNAQ, PLCB1, PRKACB, HRAS, PLCB2, GNAI1	22	138	9898	26.081686429512516	1.502503771622088E-6	5.778864980472155E-8	3.139961318869263E-8
KEGG_PATHWAY	rno04911	Insulin secretion	7	31.818181818181817	1.762634506609647E-8	PRKCG, PLCB4, GNAQ, CACNA1D, PLCB1, PRKACB, PLCB2	22	86	9898	36.620507399577164	3.049353071271632E-6	1.1012151713170553E-7	5.983481277676484E-8
KEGG_PATHWAY	rno04261	Adrenergic signaling in cardiomyocytes	8	36.36363636363637	1.7823135720738466E-8	PLCB4, GNAQ, CACNA1D, PLCB1, PRKACB, PLCB2, GNAI1, RAPGEF3	22	153	9898	23.524658348187764	3.083397757674966E-6	1.1012151713170553E-7	5.983481277676484E-8
KEGG_PATHWAY	rno04934	Cushing syndrome	8	36.36363636363637	2.4314171021308596E-8	MAP2K1, PLCB4, GNAQ, CACNA1D, PLCB1, PRKACB, PLCB2, GNAI1	22	160	9898	22.495454545454546	4.206342789192519E-6	1.4316912965184645E-7	7.779131900158131E-8
KEGG_PATHWAY	rno04727	GABAergic synapse	7	31.818181818181817	2.4827016702632335E-8	PRKCG, GABRB3, CACNA1B, GNB4, CACNA1D, PRKACB, GNAI1	22	91	9898	34.60839160839161	4.295064712445118E-6	1.4316912965184645E-7	7.779131900158131E-8
KEGG_PATHWAY	rno04020	Calcium signaling pathway	9	40.909090909090914	2.568205680053794E-8	PRKCG, PLCB4, GNAQ, CACNA1B, CACNA1D, HTR2A, PLCB1, PRKACB, PLCB2	22	254	9898	15.941660701503222	4.442986015873451E-6	1.433224460159053E-7	7.787462384679245E-8
KEGG_PATHWAY	rno04925	Aldosterone synthesis and secretion	7	31.818181818181817	3.8848880614426186E-8	PRKCG, PLCB4, GNAQ, CACNA1D, PLCB1, PRKACB, PLCB2	22	98	9898	32.13636363636363	6.720833901185941E-6	2.1002676082174156E-7	1.1411858680487691E-7
KEGG_PATHWAY	rno04961	Endocrine and other factor-regulated calcium reabsorption	6	27.27272727272727	1.1975161760359566E-7	PRKCG, PLCB4, GNAQ, PLCB1, PRKACB, PLCB2	22	59	9898	45.753466872110934	2.071681649284951E-5	6.277887831946075E-7	3.411106683253937E-7
KEGG_PATHWAY	rno04919	Thyroid hormone signaling pathway	7	31.818181818181817	1.752306067064613E-7	PRKCG, MAP2K1, PLCB4, PLCB1, PRKACB, HRAS, PLCB2	22	126	9898	24.994949494949495	3.0314438121847864E-5	8.916145576534648E-7	4.844610891296282E-7
KEGG_PATHWAY	rno04611	Platelet activation	7	31.818181818181817	2.015839682582911E-7	PLCB4, GNAQ, PLA2G4A, PLCB1, PRKACB, PLCB2, GNAI1	22	129	9898	24.41367159971811	3.4873421938197424E-5	9.814650369933222E-7	5.332815807940594E-7
KEGG_PATHWAY	rno04081	Hormone signaling	8	36.36363636363637	2.0423549902751215E-7	PLCB4, GNAQ, GNB4, PLCB1, PRKACB, PLCB2, GNAI1, RAPGEF3	22	218	9898	16.510425354462054	3.533212075279568E-5	9.814650369933222E-7	5.332815807940594E-7
KEGG_PATHWAY	rno04927	Cortisol synthesis and secretion	6	27.27272727272727	2.8522629727510024E-7	PLCB4, GNAQ, CACNA1D, PLCB1, PRKACB, PLCB2	22	70	9898	38.56363636363636	4.934293905811682E-5	1.3336256602322255E-6	7.2462897145566E-7
KEGG_PATHWAY	rno04918	Thyroid hormone synthesis	6	27.27272727272727	3.7757910386252566E-7	PRKCG, PLCB4, GNAQ, PLCB1, PRKACB, PLCB2	22	74	9898	36.47911547911548	6.53190639188228E-5	1.7189785517951824E-6	9.340114674494055E-7
KEGG_PATHWAY	rno05022	Pathways of neurodegeneration - multiple diseases	10	45.45454545454545	4.3702030553549685E-7	PRKCG, APP, MAP2K1, PLCB4, GNAQ, CACNA1B, CACNA1D, PLCB1, HRAS, PLCB2	22	515	9898	8.736098852603707	7.560167142128815E-5	1.9385772527600245E-6	1.053330992829146E-6
KEGG_PATHWAY	rno04072	Phospholipase D signaling pathway	7	31.818181818181817	5.12635657749805E-7	MAP2K1, PLCB4, PLA2G4A, PLCB1, HRAS, PLCB2, RAPGEF3	22	151	9898	20.85671282360024	8.868205902778925E-5	2.2171492197679068E-6	1.2046937957120416E-6
KEGG_PATHWAY	rno04970	Salivary secretion	6	27.27272727272727	6.723087221534114E-7	PRKCG, PLCB4, GNAQ, PLCB1, PRKACB, PLCB2	22	83	9898	32.52354874041621	1.163026843462589E-4	2.836814852013175E-6	1.5413907288395285E-6
KEGG_PATHWAY	rno05034	Alcoholism	7	31.818181818181817	1.0297763309539926E-6	MAP2K1, MAOB, MAOA, GNB4, PRKACB, HRAS, GNAI1	22	170	9898	18.52566844919786	1.7813552897072427E-4	4.097492464215797E-6	2.226383188649045E-6
KEGG_PATHWAY	rno05143	African trypanosomiasis	5	22.727272727272727	1.0548087439454903E-6	PRKCG, PLCB4, GNAQ, PLCB1, PLCB2	22	38	9898	59.198564593301434	1.8246536010835257E-4	4.097492464215797E-6	2.226383188649045E-6
KEGG_PATHWAY	rno05032	Morphine addiction	6	27.27272727272727	1.0652379551094361E-6	PRKCG, GABRB3, CACNA1B, GNB4, PRKACB, GNAI1	22	91	9898	29.664335664335663	1.8426928471038106E-4	4.097492464215797E-6	2.226383188649045E-6
KEGG_PATHWAY	rno04022	cGMP-PKG signaling pathway	7	31.818181818181817	1.0658217392468834E-6	MAP2K1, PLCB4, GNAQ, CACNA1D, PLCB1, PLCB2, GNAI1	22	171	9898	18.417331206804892	1.8437026085749153E-4	4.097492464215797E-6	2.226383188649045E-6
KEGG_PATHWAY	rno05200	Pathways in cancer	10	45.45454545454545	1.3373015187998218E-6	PRKCG, MAP2K1, PLCB4, GNAQ, GNB4, PLCB1, PRKACB, HRAS, PLCB2, GNAI1	22	588	9898	7.651515151515151	2.313265573223866E-4	5.029416581573243E-6	2.7327465818952876E-6
KEGG_PATHWAY	rno05146	Amoebiasis	6	27.27272727272727	1.6206639680773114E-6	PRKCG, PLCB4, GNAQ, PLCB1, PRKACB, PLCB2	22	99	9898	27.26721763085399	2.803357922421812E-4	5.9654226910079764E-6	3.2413279361546224E-6
KEGG_PATHWAY	rno05207	Chemical carcinogenesis - receptor activation	7	31.818181818181817	6.59847741101313E-6	PRKCG, MAP2K1, CACNA1B, CACNA1D, PRKACB, HRAS, GNAI1	22	234	9898	13.45881895881896	0.0011408890489861268	2.3782012335526488E-5	1.2922018263234044E-5
KEGG_PATHWAY	rno05031	Amphetamine addiction	5	22.727272727272727	1.1166439669863925E-5	PRKCG, MAOB, MAOA, CACNA1D, PRKACB	22	68	9898	33.081550802139034	0.0019299401145812523	3.94243686303359E-5	2.142133324422875E-5
KEGG_PATHWAY	rno05010	Alzheimer disease	8	36.36363636363637	2.021327198621293E-5	APP, MAP2K1, PLCB4, GNAQ, CACNA1D, PLCB1, HRAS, PLCB2	22	434	9898	8.29325513196481	0.003490824252179059	6.993792107229674E-5	3.80009513340803E-5
KEGG_PATHWAY	rno04010	MAPK signaling pathway	7	31.818181818181817	2.8283111582006208E-5	PRKCG, MAP2K1, CACNA1B, PLA2G4A, CACNA1D, PRKACB, HRAS	22	302	9898	10.42835641180012	0.0048810960433579575	9.594075105268773E-5	5.212965664134477E-5
KEGG_PATHWAY	rno04742	Taste transduction	5	22.727272727272727	3.550291036330797E-5	PLCB4, HTR1A, PLCB1, PRKACB, PLCB2	22	91	9898	24.72027972027972	0.006123288311671082	1.1811545178562076E-4	6.417833796444133E-5
KEGG_PATHWAY	rno05142	Chagas disease	5	22.727272727272727	6.46384419902209E-5	PLCB4, GNAQ, PLCB1, PLCB2, GNAI1	22	106	9898	21.222126929674097	0.011120516675229952	2.109896314020418E-4	1.146417650392597E-4
KEGG_PATHWAY	rno04922	Glucagon signaling pathway	5	22.727272727272727	6.705613264493744E-5	PLCB4, GNAQ, PLCB1, PRKACB, PLCB2	22	107	9898	21.02378929481733	0.011534066625122685	2.148279805106329E-4	1.1672734201155774E-4
KEGG_PATHWAY	rno04972	Pancreatic secretion	5	22.727272727272727	7.20888693484349E-5	PRKCG, PLCB4, GNAQ, PLCB1, PLCB2	22	109	9898	20.638031693077565	0.012394373065225395	2.2675226176871344E-4	1.2320643125005235E-4
KEGG_PATHWAY	rno04024	cAMP signaling pathway	6	27.27272727272727	8.233141351523912E-5	MAP2K1, HTR1A, CACNA1D, PRKACB, GNAI1, RAPGEF3	22	222	9898	12.159705159705158	0.014142956212031543	2.5434525960957803E-4	1.3819915840057993E-4
KEGG_PATHWAY	rno04014	Ras signaling pathway	6	27.27272727272727	1.0996418996967814E-4	PRKCG, MAP2K1, GNB4, PLA2G4A, PRKACB, HRAS	22	236	9898	11.438366718027734	0.018845020654332023	3.3375096253954943E-4	1.8134445363420602E-4
KEGG_PATHWAY	rno05030	Cocaine addiction	4	18.181818181818183	1.3389450634305517E-4	MAOB, MAOA, PRKACB, GNAI1	22	48	9898	37.49242424242424	0.022899044838705973	3.926059253787889E-4	2.1332345078385059E-4
KEGG_PATHWAY	rno04973	Carbohydrate digestion and absorption	4	18.181818181818183	1.3389450634305517E-4	PLCB4, CACNA1D, PLCB1, PLCB2	22	48	9898	37.49242424242424	0.022899044838705973	3.926059253787889E-4	2.1332345078385059E-4
KEGG_PATHWAY	rno05170	Human immunodeficiency virus 1 infection	6	27.27272727272727	2.450949754164725E-4	PRKCG, MAP2K1, GNAQ, GNB4, HRAS, GNAI1	22	280	9898	9.64090909090909	0.04152004326057712	7.06690512450829E-4	3.839821281524735E-4
KEGG_PATHWAY	rno04370	VEGF signaling pathway	4	18.181818181818183	2.6060704525238023E-4	PRKCG, MAP2K1, PLA2G4A, HRAS	22	60	9898	29.993939393939392	0.044089409213481145	7.283033015458275E-4	3.9572549332547843E-4
KEGG_PATHWAY	rno05017	Spinocerebellar ataxia	5	22.727272727272727	2.610104317678688E-4	PRKCG, PLCB4, GNAQ, PLCB1, PLCB2	22	152	9898	14.799641148325358	0.044156133337018066	7.283033015458275E-4	3.9572549332547843E-4
KEGG_PATHWAY	rno04310	Wnt signaling pathway	5	22.727272727272727	4.2754869906914223E-4	PRKCG, PLCB4, PLCB1, PRKACB, PLCB2	22	173	9898	13.003152916447714	0.07131134981913656	0.0011740623006184382	6.379298049603074E-4
KEGG_PATHWAY	rno04613	Neutrophil extracellular trap formation	5	22.727272727272727	5.51161625430031E-4	PRKCG, MAP2K1, PLCB4, PLCB1, PLCB2	22	185	9898	12.15970515970516	0.09097005972786021	0.0014898587687405525	8.095186373503579E-4
KEGG_PATHWAY	rno04070	Phosphatidylinositol signaling system	4	18.181818181818183	0.0010359808914016204	PRKCG, PLCB4, PLCB1, PLCB2	22	96	9898	18.74621212121212	0.1641596015427914	0.0027573029878843127	0.0014981877506423432
KEGG_PATHWAY	rno05231	Choline metabolism in cancer	4	18.181818181818183	0.0011660615452251896	PRKCG, MAP2K1, PLA2G4A, HRAS	22	100	9898	17.996363636363636	0.18277951809999726	0.003056494656423603	0.001660754321987391
KEGG_PATHWAY	rno04933	AGE-RAGE signaling pathway in diabetic complications	4	18.181818181818183	0.0013060573085660178	PLCB4, PLCB1, HRAS, PLCB2	22	104	9898	17.304195804195803	0.20235815130972534	0.003372356931073449	0.0018323789105254575
KEGG_PATHWAY	rno05016	Huntington disease	5	22.727272727272727	0.00536846204909885	PLCB4, GNAQ, CACNA1B, PLCB1, PLCB2	22	344	9898	6.539376321353065	0.6059375407009797	0.013657999036677956	0.007421109303166056
KEGG_PATHWAY	rno05205	Proteoglycans in cancer	4	18.181818181818183	0.008961819822821038	PRKCG, MAP2K1, PRKACB, HRAS	22	206	9898	8.736098852603707	0.7893134502319967	0.022186614098151935	0.012055154481076772
KEGG_PATHWAY	rno04664	Fc epsilon RI signaling pathway	3	13.636363636363635	0.008977242698674193	MAP2K1, PLA2G4A, HRAS	22	68	9898	19.84893048128342	0.7898799200489562	0.022186614098151935	0.012055154481076772
KEGG_PATHWAY	rno05223	Non-small cell lung cancer	3	13.636363636363635	0.011117604543122257	PRKCG, MAP2K1, HRAS	22	76	9898	17.759569377990427	0.8554481472167613	0.02635556294135486	0.014320363679117667
KEGG_PATHWAY	rno00562	Inositol phosphate metabolism	3	13.636363636363635	0.011117604543122257	PLCB4, PLCB1, PLCB2	22	76	9898	17.759569377990427	0.8554481472167613	0.02635556294135486	0.014320363679117667
KEGG_PATHWAY	rno05417	Lipid and atherosclerosis	4	18.181818181818183	0.011121133495484999	PLCB4, PLCB1, HRAS, PLCB2	22	223	9898	8.070118222584592	0.8555373621668765	0.02635556294135486	0.014320363679117667
KEGG_PATHWAY	rno05214	Glioma	3	13.636363636363635	0.011684670705212534	PRKCG, MAP2K1, HRAS	22	78	9898	17.304195804195803	0.8691038240821872	0.02731686529732119	0.014842689814729434
KEGG_PATHWAY	rno01521	EGFR tyrosine kinase inhibitor resistance	3	13.636363636363635	0.013157123191264363	PRKCG, MAP2K1, HRAS	22	83	9898	16.261774370208105	0.8988639835624495	0.030349097494516464	0.016490261066384668
KEGG_PATHWAY	rno04012	ErbB signaling pathway	3	13.636363636363635	0.014077634705439471	PRKCG, MAP2K1, HRAS	22	86	9898	15.694503171247355	0.9139421865400577	0.032045142158434584	0.01741181134620145
KEGG_PATHWAY	rno05415	Diabetic cardiomyopathy	4	18.181818181818183	0.015452001438308879	PRKCG, PLCB4, PLCB1, PLCB2	22	252	9898	7.141414141414141	0.9323944106130533	0.03471683440035631	0.018863482275338107
KEGG_PATHWAY	rno04914	Progesterone-mediated oocyte maturation	3	13.636363636363635	0.016000352525395202	MAP2K1, PRKACB, GNAI1	22	92	9898	14.67094861660079	0.9386061156635779	0.03548796137042782	0.019282476120348058
KEGG_PATHWAY	rno01522	Endocrine resistance	3	13.636363636363635	0.017684171781134458	MAP2K1, PRKACB, HRAS	22	97	9898	13.914714151827553	0.9543492875740486	0.038726097697927356	0.021041925916792898
KEGG_PATHWAY	rno04666	Fc gamma R-mediated phagocytosis	3	13.636363636363635	0.018029679529809273	PRKCG, MAP2K1, PLA2G4A	22	98	9898	13.772727272727272	0.9570447186229789	0.03898918198321255	0.02118487344752589
KEGG_PATHWAY	rno04650	Natural killer cell mediated cytotoxicity	3	13.636363636363635	0.02089655738637553	PRKCG, MAP2K1, HRAS	22	106	9898	12.733276157804458	0.9740973663825434	0.044630918862258846	0.02425032585579382
KEGG_PATHWAY	rno05012	Parkinson disease	4	18.181818181818183	0.0251126988435539	MAOB, MAOA, PRKACB, GNAI1	22	303	9898	5.9393939393939394	0.987722399293002	0.052981669511400306	0.028787727942610565
KEGG_PATHWAY	rno04670	Leukocyte transendothelial migration	3	13.636363636363635	0.026338875929562303	PRKCG, GNAI1, RAPGEF3	22	120	9898	11.247727272727271	0.990124602299037	0.05489910284113589	0.02982957032986574
KEGG_PATHWAY	rno04910	Insulin signaling pathway	3	13.636363636363635	0.03408555155407406	MAP2K1, PRKACB, HRAS	22	138	9898	9.780632411067193	0.9975203601923496	0.07020000498636682	0.03814335531051145
KEGG_PATHWAY	rno04150	mTOR signaling pathway	3	13.636363636363635	0.045112194811816504	PRKCG, MAP2K1, HRAS	22	161	9898	8.383399209486166	0.9996597829802023	0.09181658473463829	0.04988878014483236
KEGG_PATHWAY	rno05161	Hepatitis B	3	13.636363636363635	0.04922212797576113	PRKCG, MAP2K1, HRAS	22	169	9898	7.986551909628831	0.99983868366419	0.09901660627682181	0.05380093057815751
KEGG_PATHWAY	rno00360	Phenylalanine metabolism	2	9.090909090909092	0.05379042079799433	MAOB, MAOA	22	26	9898	34.60839160839161	0.9999298851685621	0.10696256089716114	0.058118385689786965
KEGG_PATHWAY	rno04140	Autophagy - animal	3	13.636363636363635	0.05508940969987738	MAP2K1, PRKACB, HRAS	22	180	9898	7.498484848484848	0.9999447167012505	0.10830077134180438	0.058845505815778104
KEGG_PATHWAY	rno05225	Hepatocellular carcinoma	3	13.636363636363635	0.05673145396750326	PRKCG, MAP2K1, HRAS	22	183	9898	7.375558867362146	0.9999590818455204	0.11027574759975353	0.059918614302756246
KEGG_PATHWAY	rno04621	NOD-like receptor signaling pathway	3	13.636363636363635	0.05839093986333686	PLCB4, PLCB1, PLCB2	22	186	9898	7.2565982404692075	0.999969826981979	0.11224036218174753	0.060986092746151827
KEGG_PATHWAY	rno04218	Cellular senescence	3	13.636363636363635	0.05950682330706106	MAP2K1, CACNA1D, HRAS	22	188	9898	7.1794003868471945	0.9999754230893563	0.11248122653933827	0.06111696702137454
KEGG_PATHWAY	rno00340	Histidine metabolism	2	9.090909090909092	0.059816606020919774	MAOB, MAOA	22	29	9898	31.0282131661442	0.999976784626298	0.11248122653933827	0.06111696702137454
KEGG_PATHWAY	rno04510	Focal adhesion	3	13.636363636363635	0.06811155315084044	PRKCG, MAP2K1, HRAS	22	203	9898	6.6489028213166135	0.9999949885953706	0.1267021365064021	0.06884393544278494
KEGG_PATHWAY	rno05033	Nicotine addiction	2	9.090909090909092	0.08160140251686192	GABRB3, CACNA1B	22	40	9898	22.495454545454546	0.999999597839283	0.14705252745226158	0.08160140251686192
KEGG_PATHWAY	rno00260	Glycine, serine and threonine metabolism	2	9.090909090909092	0.08160140251686192	MAOB, MAOA	22	40	9898	22.495454545454546	0.999999597839283	0.14705252745226158	0.08160140251686192
KEGG_PATHWAY	rno05216	Thyroid cancer	2	9.090909090909092	0.08160140251686192	MAP2K1, HRAS	22	40	9898	22.495454545454546	0.999999597839283	0.14705252745226158	0.08160140251686192
KEGG_PATHWAY	rno05167	Kaposi sarcoma-associated herpesvirus infection	3	13.636363636363635	0.08268449151285137	MAP2K1, GNB4, HRAS	22	227	9898	5.945935122146576	0.9999996721000776	0.14746821682188957	0.08268449151285137
KEGG_PATHWAY	rno05219	Bladder cancer	2	9.090909090909092	0.08551026930118913	MAP2K1, HRAS	22	42	9898	21.424242424242426	0.9999998077182378	0.15095180192965021	0.08551026930118913
KEGG_PATHWAY	rno00350	Tyrosine metabolism	2	9.090909090909092	0.09328052048910151	MAOB, MAOA	22	46	9898	19.561264822134387	0.9999999560640868	0.16300535398600566	0.09328052048910151

## Sheet: Table_S5
Supplementary Table_S5. Comparative transcription level of the serotonergic DEGs identified in two different RNA-seq analyses.
RNA-Seq analysis (2016) _139 DEGs (2 DEGs for serotonergic synapse)
Klimov, L.O.; Ershov, N.I.; Efimov, V.M.; Markel, A.L.; Redina, O.E. Genome-wide transcriptome analysis of hypothalamus in rats with inherited stress-induced arterial hypertension. BMC Genet. 2016, 17 Suppl 1, 13. (The article is cited in the main text of the manuscript as reference 51) .
The RNA-Seq data were deposited in the NCBI Short Read Archive database with Accession number: PRJNA299102.
3-month old males: ISIAH (n=3), WAG (n=3)
Single-end sequencing on Illumina HiSeq1500 with read length of 50 bases.
Sequencing depth 15 million reads
The Cufflinks/Cuffdiff programs were used to perform differential expression analysis.
The significance threshold corresponded to the adjusted p-value < 5%.
	ISIAH/WAG	GeneID	log2FoldChange	padj	description
	Cyp2j10	313373	-0.940229	0.0384665	cytochrome P450, family 2, subfamily j, polypeptide 10
	Cyp4x1	246767	-2.00616	0.00653391	cytochrome P450, family 4, subfamily x, polypeptide 1
RNA-Seq analysis (2024) _ 3057 DEGs (14 DEGs for serotonergic synapse)
3-month old males: ISIAH (n=7), WAG (n=7)
Paired-end sequencing of cDNA libraries was performed using the DNBSEQ platform DNBSEQ Technology Hong Kong China) with a read length of 150 bp
Sequencing depth of over 30 million uniquely mapped reads.
Differential gene expression calculation were performed in DESeq2
The significance threshold corresponded to the adjusted p-value < 5%.
	ISIAH/WAG	GeneID	log2FoldChange	padj	description
	Cyp2j10	313373	-1.15819	1.29999e-21	cytochrome P450, family 2, subfamily j, polypeptide 10
	Cyp4x1	246767	-0.981855	1.55133e-52	cytochrome P450, family 4, subfamily x, polypeptide 1

## Sheet: Figure_S1
Supplementary Figure_S1. The comparative transcription level of the identified serotonergic DEGs
	*p<0.05; **p<0.01 and ***p<0.001 – comparison between control groups
	#p<0.05; ##p<0.01 and ###p<0.001 – comparison between groups after stress
	&p<0.05; && < 0.01 and &&&< 0.001 – stress effect (ISIAH_stress vs. ISIAH_control, WAG_stress vs. WAG_control)
